# Supplementary material for: Microbial thermogenesis is dependent on ATP concentrations and the protein kinases ArcB, GlnL, and YccC
Source: PLoS Biol. 2023 Oct 20;21(10):e3002180. doi: 10.1371/journal.pbio.3002180 (PMC10619766; doi:10.1371/journal.pbio.3002180)
Supplement: S1 Data — Each figure’s individual data is recorded in its own tab of the Excel sheet. The Excel sheet is labeled: S1_Data.xlsx. (XLSX) [file pbio.3002180.s003.xlsx]

## Sheet: ReadMe
This file contains all of the individual datapoints used to generate the figures in the research article: "Elucidating the Mechanism of Microbial Thermogenesis" by Puneet Singh Dhatt, Stephen Chiu, and Tae Seok Moon
All figures' data is in individual tabs in this excel sheet.
The model plots for figure 5B were generated in MATLAB 2022a and are uploaded at: https://github.com/pdhatt/microbialthermogenesismodel.git
Average calculated by sum(all replicates)/(number of replicates) for each row for each experimental sample
Standard deviation calculated by taking the square root of the quantity of sum of the individual replicates' datapoint distance from the sample mean divided by the number of replicates

## Sheet: Figure 2A
*See supplementary Table S1 for expanded gene annotations and Figure 2B tab for individual data
Central Metabolism	1.20151	1.1971	1.18044	1.17755	1.13467	1.13329	1.11419	1.10944	1.08585	1.06803	1.02709	1.01602	1.01209	0.998602	0.996648	0.976233	0.952907	0.950504	0.77712
Two Component Signaling	1.32414	1.24971	1.24521	1.22997	1.22137	1.21446	1.17911	1.17007	1.16848	1.1668	1.16634	1.16481	1.1605	1.16045	1.14823	1.13757	1.13391	1.12679	1.11382	1.11048	1.09948	1.092	1.08501	1.07764	1.07729	1.07367	1.0718	1.06224	1.06171	1.05898	1.05701	1.05363	1.03982	1.03811	1.03676	1.03256	1.02842	1.02242	1.01909	1.01694
	1.01626	1.01366	1.00939	1.00428	1.00417	1.00269	0.993415	0.993119	0.982141	0.978594	0.972069	0.967901	0.965971	0.941721	0.910445	0.902298	0.854552	0.843118	0.837383	0.836953	0.821492
Transcription Factors	1.24521	1.23284	1.23074	1.2306	1.22997	1.22326	1.22137	1.21781	1.21622	1.21468	1.20327	1.19573	1.19463	1.17679	1.1724	1.17235	1.17161	1.17007	1.16848	1.1668	1.16641	1.16626	1.16545	1.16481	1.16322	1.1632	1.16278	1.16045	1.15908	1.15123	1.15069	1.14823	1.14812	1.1476	1.14699	1.14136	1.13934	1.13757	1.13532	1.13397
	1.13336	1.13073	1.12987	1.12778	1.12558	1.12223	1.12105	1.12005	1.11811	1.11568	1.11407	1.11382	1.11048	1.10707	1.10549	1.10359	1.10303	1.10177	1.09948	1.09901	1.09741	1.09265	1.09265	1.09219	1.092	1.08969	1.08764	1.08179	1.08127	1.07978	1.07885	1.07788	1.07775	1.07764	1.07708	1.07367	1.07249	1.07066	1.06915	1.06843
	1.06721	1.06713	1.06527	1.06387	1.06314	1.06285	1.06052	1.06032	1.05914	1.05797	1.05728	1.05701	1.0564	1.05363	1.05277	1.04915	1.04403	1.04341	1.04222	1.03676	1.03591	1.0351	1.03418	1.03414	1.03326	1.03275	1.0296	1.02876	1.0262	1.02607	1.02242	1.01726	1.01694	1.01366	1.01221	1.01211	1.01194	1.01043	1.0097	1.00539
	1.00514	1.00494	1.00428	1.00362	1.00285	1.00269	1.00246	1.00198	1.00164	1.00144	1.00121	1.0012	0.998198	0.997977	0.997633	0.997514	0.99661	0.995611	0.995435	0.99378	0.993506	0.993415	0.993119	0.991829	0.98889	0.98654	0.985509	0.984509	0.984078	0.983201	0.982501	0.982074	0.978896	0.978353	0.978058	0.978025	0.975457	0.974851	0.973462	0.971643
	0.970544	0.968724	0.965971	0.964985	0.964819	0.962591	0.961288	0.959377	0.95531	0.954802	0.952604	0.949138	0.948453	0.947766	0.947616	0.945483	0.943692	0.939939	0.93739	0.936898	0.933038	0.93195	0.930554	0.929808	0.929456	0.927777	0.909227	0.902298	0.900444	0.899586	0.89901	0.87175	0.866732	0.85461	0.852265	0.841084	0.837383	0.831452	0.821492
Other	1.29566	1.24445	1.19516	1.19444	1.18562	1.18491	1.18006	1.17176	1.16976	1.1687	1.16634	1.16119	1.15986	1.15807	1.15709	1.156	1.15571	1.14735	1.14609	1.14523	1.13395	1.13289	1.1316	1.13059	1.12967	1.1241	1.12406	1.12062	1.11922	1.11922	1.1158	1.11445	1.10495	1.10457	1.10346	1.10075	1.1006	1.09609	1.09436	1.09419
	1.09154	1.08519	1.08471	1.0847	1.08396	1.08126	1.07896	1.07522	1.06923	1.0632	1.06289	1.05273	1.0482	1.04775	1.04262	1.0425	1.04228	1.04119	1.03855	1.0359	1.03446	1.03342	1.03229	1.03215	1.03162	1.0291	1.01838	1.01736	1.01657	1.0146	1.00994	1.00684	1.0049	1.00211	1.00011	0.999758	0.999584	0.996626	0.99505	0.992988
	0.992953	0.98848	0.986072	0.971543	0.966198	0.965953	0.957531	0.95699	0.950515	0.949839	0.943916	0.940748	0.926593	0.885689	0.880042	0.873214	0.846512	0.835825
unlabeled	1.24892	1.23478	1.16744	1.14525	1.14037	1.13385	1.09399	1.07284	1.07002	1.06614	1.05747	1.05539	1.04147	1.03486	1.02147	1.01671	1.00531	0.986289	0.98265	0.933736	0.910849	0.87752

## Sheet: Figure 2B
Raw Data
	Strain fold change heat generation over wild-type
Strain	replicate 1	replicate 2	replicate 3	replicate 4	replicate 5	replicate 6	replicate 7	replicate 8	replicate 9	replicate 10	replicate 11	replicate 12			Average
glk	1.2825	1.07249	0.928109												1.09436
maeB	1.3612	0.98941	0.991976												1.11419
talA	1.38787	1.03263	1.11214												1.17755
tktB	1.1971														1.1971
cusB	1.18006														1.18006
glcB	1.15571														1.15571
mdh	0.976233														0.976233
yhfW	0.940748														0.940748
rpe	0.982074														0.982074
pck	0.996648														0.996648
gpmI	0.718427	0.835814													0.77712
pfkA	1.1142	0.909985													1.01209
tpiA	1.10944														1.10944
fsaB	1.18562														1.18562
pflD	1.16634														1.16634
pflC	1.03342														1.03342
ppc	1.24445														1.24445
aceB	1.01602														1.01602
aceA	1.20151														1.20151
pgi	1.08585														1.08585
rpiB	1.06803														1.06803
fumB	1.13467														1.13467
frdD	1.00684														1.00684
frdC	1.08471														1.08471
frdB	0.880042														0.880042
frdA	0.999584														0.999584
deoB	1.09154														1.09154
ytjC	1.13289														1.13289
phoB	1.1668														1.1668
phoR	1.08659	1.03683													1.06171
UK#13	0.986289														0.986289
citA	1.13391														1.13391
citB	1.07367														1.07367
UK#14	1.04147														1.04147
kdpD	1.04306	1.05473	0.959655	0.959655											1.00428
dps	1.10495														1.10495
UK#15	1.06614														1.06614
torR	0.837383														0.837383
phoQ	0.975547	1.05697													1.01626
narL	0.965971														0.965971
narX	0.962047	1.10307													1.03256
phoP	1.11048														1.11048
rssB	0.983275	1.09294													1.03811
rstA	1.16848														1.16848
rstB	1.01057	0.872869													0.941721
cheY	1.00417														1.00417
cheB	1.03982														1.03982
yedV	1.0718														1.0718
UK#16	0.98265														0.98265
baeS	0.922538	0.786567													0.854552
narP	1.05363														1.05363
cheA	0.843118														0.843118
uvrY	0.993415														0.993415
rcsB	0.902298														0.902298
atoS	0.934339	0.886552													0.910445
atoC	1.01366														1.01366
evgA	1.01694														1.01694
evgS	0.933648	1.09149	0.861949	0.94175	0.923456	0.982551	1.00696	0.9597	0.955111	1.0224					0.967901
narQ	1.1631	0.893736													1.02842
yfhA	1.22137														1.22137
UK#17	1.23478														1.23478
UK#18	1.24892														1.24892
barA	1.16347	1.19474													1.17911
qseB	1.00269														1.00269
qseC	1.06206	1.0559													1.05898
rpoN	1.14136														1.14136
arcB	1.37856	1.35671	1.14739	1.18549	1.23252	1.30011	1.33445	1.34688	1.30519	1.30299	1.11405	1.12187	1.20909	1.16059	1.25656
ompR	0.993119														0.993119
rpoZ	1.12406														1.12406
uhpB	1.04507	1.07941													1.06224
uhpA	1.03676														1.03676
glnG	1.14492	0.969097													1.05701
glnL	1.45829	1.13092	1.24602	1.37866	1.34726	1.24496	1.33204	1.45501							1.32414
cpxA	0.943985	1.09419													1.01909
cpxR	1.07764														1.07764
zraS	1.16634														1.16634
zraR	1.02242														1.02242
basS	1.07729														1.07729
basR	1.13757														1.13757
dcuR	1.16481														1.16481
dcuS	1.1605														1.1605
creB	1.29334	1.07194	0.976194												1.11382
creC	1.21446														1.21446
arcA	1.24521														1.24521
glgS	1.10457														1.10457
UK#19	1.09399														1.09399
treA	1.03229														1.03229
cpsB	0.835825														0.835825
rbsB	1.09609														1.09609
oppA	1.07896														1.07896
yhaK	1.14609														1.14609
UK#20	1.14525														1.14525
poxB	1.00994														1.00994
ldhA	0.98848														0.98848
dld	1.12062														1.12062
lldD	1.15807														1.15807
pgm	0.943916														0.943916
gltA	1.18044														1.18044
cydB	0.992953														0.992953
UK#21	1.05539														1.05539
tktA	1.13329														1.13329
yfcT	1.01657														1.01657
yfdF	1.14735														1.14735
UK#22	0.87752														0.87752
cusA	1.01838														1.01838
mipA	0.996626														0.996626
fhuA	1.0425														1.0425
pstB	1.11922														1.11922
tsx	1.15264	1.1067													1.12967
yehB	0.949839														0.949839
wcaA	1.0632														1.0632
UK#23	0.933736														0.933736
UK#24	1.07284														1.07284
gspA	1.00011														1.00011
hofQ	1.19516														1.19516
yhiI	0.885689														0.885689
aer	0.971543														0.971543
tap	0.950515														0.950515
UK#25	0.910849														0.910849
helD	1.10346														1.10346
hrpA	0.846512														0.846512
moaA	1.07522														1.07522
speE	1.04262														1.04262
renD	1.0482														1.0482
coaE	1.17176														1.17176
ykfA	0.965953														0.965953
UK#26	1.14037														1.14037
UK#27	0.746082	1.07744	1.22661												1.01671
yahL	1.12072	1.04637	1.04059												1.06923
aceE	0.998602														0.998602
lpd	0.952907														0.952907
fbp	0.950504														0.950504
cusR	1.13873	1.06023													1.09948
envZ	0.836953														0.836953
glgC	1.156														1.156
ppk	0.926593														0.926593
ackA	1.18294	1.15406	0.94793	1.17289											1.11445
yfdV	1.0291														1.0291
ypdI	0.95699														0.95699
rnt	0.982501														0.982501
rcsC	1.08501														1.08501
UK#30	0.985074	1.08465	UK#31 and UK#30 are the same strain												1.03486
yfiN	1.04228														1.04228
UK#32	1.05747														1.05747
yfjV	1.05273														1.05273
UK#33	1.16744														1.16744
yccC	1.36835	1.30828	1.21034												1.29566
wzc	1.0359														1.0359
thrB	1.11922														1.11922
proB	1.23085	1.11146	0.956752	1.07769											1.09419
glnB	1.14523														1.14523
lysC	1.13395														1.13395
hipA	1.04775														1.04775
metL	1.1687														1.1687
yihE	1.1158														1.1158
cusS	1.00939														1.00939
yehU	0.972069														0.972069
ypdA	0.982141														0.982141
yfhK	0.978594														0.978594
yegI	0.99505														0.99505
thrA	1.0146														1.0146
glnD	0.966198														0.966198
torS	1.12679														1.12679
argB	0.986072														0.986072
UK#34	1.07002														1.07002
ypjB	1.18491														1.18491
UK#35	1.13385														1.13385
UK#36	1.02147														1.02147
yqaD	1.08126														1.08126
UK#37	1.00531														1.00531
hha	1.06289														1.06289
flgM	1.03855														1.03855
rsd	0.999758														0.999758
fecI	0.957531														0.957531
rseA	1.03446														1.03446
fecR	1.00211														1.00211
ada	1.29617	1.0825	0.998066												1.12558
adiY	1.3448	0.955564	1.01039												1.10359
appY	1.37157	1.12172	1.09061												1.19463
argR	1.19573														1.19573
asnC	1.2306														1.2306
betI	1.21468														1.21468
cadC	0.997514														0.997514
cbl	1.00362														1.00362
chbR	1.03215														1.03215
crp	0.984078														0.984078
csgD	0.99378														0.99378
cynR	1.10177														1.10177
cytR	1.0351														1.0351
deoR	1.07775														1.07775
dsdC	1.06713														1.06713
ebgR	1.18247	1.15435	1.06507												1.13397
envR	1.02876														1.02876
envY	1.01221														1.01221
fadR	0.85461														0.85461
fis	0.995611														0.995611
fnr	0.929456														0.929456
fucR	1.07708														1.07708
galR	1.17391	1.2544	1.1963	1.1701	1.03659										1.16626
galS	1.20532	1.06504	1.02189												1.09741
ilvY	1.02751	1.08843													1.05797
leuO	0.957035	1.03936													0.998198
lrp	0.971077	1.22695													1.09901
lysR	1.03076	1.03761													1.03418
malI	1.12974	1.11036													1.12005
ihfB	1.03162														1.03162
hns	0.959377														0.959377
hupA	1.00428														1.00428
hupB	1.00121														1.00121
argP	1.0012														1.0012
idnR	0.968724														0.968724
melR	0.984509														0.984509
metJ	0.997977														0.997977
metR	0.978025														0.978025
mhpR	1.05914														1.05914
nac	1.11811														1.11811
nagC	1.02607														1.02607
nanR	1.0847														1.0847
nhaR	1.17161														1.17161
pdhR	0.978058														0.978058
purR	1.12223														1.12223
rhaR	0.992988														0.992988
soxR	1.1632														1.1632
soxS	1.13073														1.13073
stpA	0.735546	0.971643	1.11263												0.939939
tdcA	1.0564														1.0564
treR	0.949138														0.949138
trpR	1.07788														1.07788
tyrR	0.927777														0.927777
uidR	0.841084														0.841084
uxuR	0.866732														0.866732
xapR	0.991829														0.991829
zntR	0.995435														0.995435
ihfA	1.08396														1.08396
rbsR	1.10549														1.10549
sdiA	0.930554														0.930554
srlR	0.99661														0.99661
prpR	1.16545														1.16545
hyfR	1.08969														1.08969
agaR	1.1476														1.1476
pepA	1.16976														1.16976
yeiL	1.06527														1.06527
frmR	1.13336														1.13336
yafQ	1.04119														1.04119
hcaR	1.11407														1.11407
mraZ	1.16278														1.16278
puuR	1.09219														1.09219
yebK	1.10303														1.10303
mprA	1.00198														1.00198
sgrR	0.943692														0.943692
mntR	0.948453														0.948453
iscR	1.0097														1.0097
dinJ	1.15908														1.15908
ygiV	0.945483														0.945483
gadX	1.07066														1.07066
ulaR	1.22326														1.22326
paaX	1.14812														1.14812
flhC	1.12105														1.12105
rcsA	1.09265														1.09265
putA	1.16322														1.16322
fruR	1.01211														1.01211
yidZ	1.12778														1.12778
yjiE	1.04403														1.04403
yfeC	0.964985														0.964985
ydcL	1.19444														1.19444
ydcQ	0.964819														0.964819
ygbL	1.15709														1.15709
ybaD	1.1241														1.1241
ypdB	1.16045														1.16045
yfeT	1.08764														1.08764
ydcN	1.17679														1.17679
ybaO	1.30097	1.01271	0.891601												1.06843
glcC	0.970544														0.970544
allR	0.947616														0.947616
lacI	1.06721														1.06721
kdgR	0.974851														0.974851
gutM	1.11568														1.11568
xylR	1.00494														1.00494
ydfH	1.04222														1.04222
yeaM	1.51388	1.0448	0.894992												1.15123
yqjI	1.12987														1.12987
ygjM	1.07249														1.07249
ygjN	1.16119														1.16119
yiaJ	0.87175														0.87175
lldR	0.909227														0.909227
ykgD	0.852265														0.852265
cueR	0.899586														0.899586
ybbS	0.93739														0.93739
ycgE	0.93195														0.93195
yciT	1.08127														1.08127
ycjW	1.01194														1.01194
feaR	0.952604														0.952604
relB	1.01736														1.01736
mlrA	0.971643														0.971643
ygiP	1.06052														1.06052
yhaJ	1.03591														1.03591
aaeR	0.98654														0.98654
modE	1.07885														1.07885
caiF	0.947766														0.947766
ybiH	0.997633														0.997633
pspF	1.00514														1.00514
rtcR	1.16641														1.16641
arsR	1.01726														1.01726
rob	1.13059														1.13059
chpA	0.873214														0.873214
cspA	1.10075														1.10075
iclR	1.09265														1.09265
fliZ	0.978353														0.978353
csiR	0.978896														0.978896
exuR	1.14699														1.14699
alaS	0.936898														0.936898
rpiR	1.02709														1.02709
dgsA	1.15069														1.15069
zur	1.01043														1.01043
dgoR	1.07978														1.07978
gntR	1.00246														1.00246
cdaR	1.05728														1.05728
ykgK	1.25205	1.15287	1.00105												1.13532
kdpE	1.22997														1.22997
yjjQ	1.08179														1.08179
fur	1.00164														1.00164
fabR	1.06314														1.06314
yoeB	1.15986														1.15986
yihW	1.04915														1.04915
frlR	1.23074														1.23074
ybjK	1.0049														1.0049
ycfQ	0.831452														0.831452
marR	0.933038														0.933038
marA	1.0262														1.0262
slyA	0.961288														0.961288
nadR	0.962591														0.962591
malT	0.95531														0.95531
ydhB	0.900444														0.900444
ycdC	0.954802														0.954802
ycjZ	0.98889														0.98889
ydeO	1.13934														1.13934
relE	0.983201														0.983201
yncC	0.929808														0.929808
yagI	1.05277														1.05277
lrhA	1.06285														1.06285
araC	1.1316														1.1316
mngR	1.03414														1.03414
gcvA	0.975457														0.975457
rhaS	1.10707														1.10707
gadE	1.00539														1.00539
gadW	1.03275														1.03275
flhD	1.00285														1.00285
fimG	1.1006														1.1006
fhlA	0.985509														0.985509
acrR	1.04341														1.04341
nikR	1.06915														1.06915
alpA	1.03326														1.03326
bolA	1.06032														1.06032
tdcR	0.993506														0.993506
hdfR	0.89901														0.89901
norR	1.06387														1.06387
yqhC	1.17235														1.17235
aidB	1.08519														1.08519
bglJ	1.23284														1.23284
cysB	1.1724														1.1724
oxyR	1.21781														1.21781
hipB	1.00144														1.00144
dhaR	1.21622														1.21622
yedW	1.14823														1.14823
baeR	1.17007														1.17007
ascG	1.20327														1.20327
ydhM	1.0296														1.0296
yohL	0.92876	1.01816													0.973462
yhjB	1.02116	1.16284													1.092
yehT	0.821492														0.821492
aaeR	0.98654														0.98654
modE	1.07885														1.07885
caiF	0.947766														0.947766
ybiH	0.997633														0.997633
pspF	1.00514														1.00514
rtcR	1.16641														1.16641
arsR	1.01726														1.01726
rob	1.13059														1.13059
chpA	0.873214														0.873214
cspA	1.10075														1.10075
iclR	1.09265														1.09265
fliZ	0.978353														0.978353
csiR	0.978896														0.978896
exuR	1.14699														1.14699
alaS	0.936898														0.936898
rpiR	1.02709														1.02709
dgsA	1.15069														1.15069
zur	1.01043														1.01043
dgoR	1.07978														1.07978
gntR	1.00246														1.00246
cdaR	1.05728														1.05728
ykgK	1.25205														1.25205
kdpE	1.22997														1.22997
yjjQ	1.08179														1.08179
yccC	1.34074														1.34074
yccC	1.44801														1.44801
glnL	1.35609														1.35609
glnL	1.36942														1.36942
arcB	1.2843														1.2843
arcB	1.06175														1.06175
fur	1.00164														1.00164
fabR	1.06314														1.06314
yoeB	1.15986														1.15986
yihW	1.04916														1.04916
frlR	1.23074														1.23074
ybjK	1.0049														1.0049
ycfQ	0.831452														0.831452
marR	0.933038														0.933038
marA	1.0262														1.0262
slyA	0.961288														0.961288
nadR	0.962591														0.962591
malT	0.95531														0.95531
ydhB	0.900444														0.900444
ycdC	0.954802														0.954802
ycjZ	0.98889														0.98889
ydeO	1.13934														1.13934
relE	0.983201														0.983201
yncC	0.929808														0.929808
yagI	1.05277														1.05277
lrhA	1.06285														1.06285
araC	1.1316														1.1316
mngR	1.03414														1.03414
gcvA	0.975457														0.975457
rhaS	1.10707														1.10707
gadE	1.00539														1.00539
gadW	1.03275														1.03275
flhD	1.00285														1.00285
fimG	1.10059														1.10059
fhlA	0.985509														0.985509
acrR	1.04341														1.04341
nikR	1.06915														1.06915
alpA	1.03327														1.03327
bolA	1.06032														1.06032
tdcR	0.993506														0.993506
hdfR	0.89901														0.89901
norR	1.06387														1.06387
yqhC	1.17235														1.17235
aidB	1.08519														1.08519
bglJ	1.23284														1.23284
cysB	1.1724														1.1724
oxyR	1.21782														1.21782
hipB	1.00144														1.00144
dhaR	1.21622														1.21622
yedW	1.14823														1.14823
baeR	1.17007														1.17007
ascG	1.20327														1.20327
ydhM	1.0296														1.0296
galR	1.1701														1.1701
glk	1.07249														1.07249
creB	1.07194														1.07194
ybaO	1.01271														1.01271
yeaM	1.0448														1.0448
ykgK	1.15287														1.15287
galR	1.03659														1.03659
glk	0.928109														0.928109
creB	0.976194														0.976194
ybaO	0.891601														0.891601
yeaM	0.894992														0.894992
ykgK	1.00105														1.00105
stpA	0.971643														0.971643
gpmI	0.835814														0.835814
UK#27	1.07744														1.07744
ackA	0.94793														0.94793
yohL	0.92876														0.92876
yhjB	1.02116														1.02116
stpA	1.11263														1.11263
UK#27	1.22662														1.22662
ackA	1.17289														1.17289
yohL	1.01816														1.01816
yhjB	1.16284														1.16284
yehT	0.821492														0.821492

## Sheet: Figure 2C
Individual Datapoints
Plot 1: ΔarcB vs WT				Plot 2: ΔglnL vs WT				Plot 3: ΔyccC vs WT
ΔarcB	WT			ΔglnL	WT			ΔyccC	WT
3.85666	2.7976			4.83861	3.31799			4.38982	3.2081
4.05554	2.98924			3.95704	3.50208			4.43561	3.39041
				4.35978	3.68278
3.03192	2.79478				3.31199			4.0097	3.31288
3.13259	2.50223
3.25687	2.64244			3.4844	2.52776			5.75213	4.29027
3.43546				3.40503	2.52933			6.21235
				3.14649	2.52507
3.94919	3.08499			3.36657
3.98599	2.96856
3.8626	2.95942			5.81801	4.29027
3.85611				5.87519
4.38862	3.97407
4.41942	4.07289
4.76301	3.93933
4.57196
5.50998	4.29027
4.55518
Statistics Calculation (T-test with Welch's Correction)
Table Analyzed	ΔarcB vs WT [mW/OD]
				Table Analyzed	ΔglnL vs WT [mW/OD]			Table Analyzed	ΔyccC vs WT [mW/OD]
Column B	WT
vs.	vs.			Column B	WT			Column B	WT
Column A	ΔarcB			vs.	vs.			vs.	vs.
				Column A	ΔglnL			Column A	ΔyccC
Unpaired t test with Welch's correction
P value	0.0036			Unpaired t test with Welch's correction				Unpaired t test with Welch's correction
P value summary	**			P value	0.0267			P value	0.0287
Significantly different (P < 0.05)?	Yes			P value summary	*			P value summary	*
One- or two-tailed P value?	Two-tailed			Significantly different (P < 0.05)?	Yes			Significantly different (P < 0.05)?	Yes
Welch-corrected t, df	t=3.223, df=24.34			One- or two-tailed P value?	Two-tailed			One- or two-tailed P value?	Two-tailed
				Welch-corrected t, df	t=2.488, df=13.43			Welch-corrected t, df	t=2.835, df=6.207
How big is the difference?
Mean of column A	4.039			How big is the difference?				How big is the difference?
Mean of column B	3.251			Mean of column A	4.25			Mean of column A	4.96
Difference between means (B - A) ± SEM	-0.7881 ± 0.2445			Mean of column B	3.211			Mean of column B	3.55
95% confidence interval	-1.292 to -0.2838			Difference between means (B - A) ± SEM	-1.039 ± 0.4178			Difference between means (B - A) ± SEM	-1.410 ± 0.4972
R squared (eta squared)	0.2992			95% confidence interval	-1.939 to -0.1397			95% confidence interval	-2.616 to -0.2028
				R squared (eta squared)	0.3154			R squared (eta squared)	0.5643
F test to compare variances
F, DFn, Dfd	1.081, 15, 11			F test to compare variances				F test to compare variances
P value	0.9145			F, DFn, Dfd	2.672, 8, 7			F, DFn, Dfd	3.716, 4, 3
P value summary	ns			P value	0.2129			P value	0.3094
Significantly different (P < 0.05)?	No			P value summary	ns			P value summary	ns
				Significantly different (P < 0.05)?	No			Significantly different (P < 0.05)?	No
Data analyzed
Sample size, column A	16			Data analyzed				Data analyzed
Sample size, column B	12			Sample size, column A	9			Sample size, column A	5
				Sample size, column B	8			Sample size, column B	4

## Sheet: Figure 3A
	OD600
Hours	ΔarcB				ΔglnL				ΔyccC				wild-type
0	0.007	0.00875	0.00875	0.00875	0.007525	0.00875	0.00875	0.00875	0.007175	0.00875	0.00875	0.00875	0.007175	0.00875	0.00875	0.00875
0.5		0.02065	0.0196	0.018025		0.018025	0.0168	0.01645		0.017325	0.021175	0.018025		0.0161	0.0189	0.01575
1	0.047775	0.0322	0.02975	0.03045	0.04655	0.030275	0.02625	0.0273	0.042175	0.028	0.028525	0.025725	0.041475	0.024675	0.026425	0.025725
1.5		0.062125	0.06405	0.0567		0.054775	0.0588	0.055475		0.0518	0.057225	0.053725		0.05565	0.0616	0.061075
2	0.20825	0.10395	0.10395	0.103425	0.1855	0.105525	0.11585	0.1071	0.176575	0.1029	0.1176	0.101675	0.203525	0.103425	0.101675	0.098175
2.5		0.156625	0.159775	0.182		0.155225	0.1736	0.1659		0.186375	0.1869	0.16905		0.1974	0.1925	0.200025
3	0.340025	0.22225	0.2205	0.456575	0.38885	0.272475	0.314825	0.24815	0.34895	0.28	0.226625	0.24465	0.343175	0.28525	0.2961	0.3241
3.5		0.3423	0.343175	0.319725		0.32725	0.362075	0.303275		0.3178	0.315	0.307125		0.343875	0.349125	0.3542
4	0.461125	0.356825	0.363125	0.366975	0.50015	0.402675	0.362775	0.3836	0.442225	0.331975	0.351925	0.37065	0.44835	0.38885	0.4032	0.421925
4.5		0.393925	0.38465	0.39095		0.42105	0.406525	0.400925		0.372575	0.339675	0.316575		0.403025	0.44625	0.387275
5	0.445025	0.41545	0.396375	0.375725	0.492975	0.476	0.37555	0.3934	0.481775	0.309225	0.29435	0.3885	0.465675	0.38745	0.3892	0.38675
5.5		0.42175	0.406	0.402325		0.41125	0.5012	0.3318		0.290325	0.38115	0.4242		0.419125	0.3808	0.5992
6	0.394625	0.42735	0.413175	0.41335	0.4298	0.399	0.371875	0.43155	0.412125	0.37275	0.452025	0.3066	0.47005	0.44065	0.37975	0.448
6.5		0.407925	0.442925	0.375725		0.382025	0.3997	0.404075		0.36295	0.305375	0.331275		0.38465	0.419825	0.389725
7	0.442225	0.3836	0.39445	0.42945	0.464625	0.39235	0.38115	0.367675	0.471975	0.405125	0.35595	0.3479	0.459025	0.4018	0.378875	0.4928
7.5		0.364525	0.37135	0.44135		0.35175	0.359975	0.371875		0.325325	0.32935	0.37415		0.349825	0.35	0.381325
8	0.42385	0.3885	0.39585	0.39865	0.4137	0.37835	0.351575	0.403375	0.4445	0.4221	0.346675	0.308	0.3486	0.413175	0.400575	0.407925
8.5
9	0.318675				0.3801				0.40565				0.3843
	Time (h)	0	0.5	1	1.5	2	2.5	3	3.5	4	4.5	5	5.5	6	6.5	7	7.5	8
p-value	ΔarcB	0.9996	0.1878	0.689	0.8756	0.9992	0.0139	0.9996	0.625	0.7373	0.481	>0.9999	0.7293	0.7662	0.9092	0.8637	0.3924	0.9742
	ΔglnL	0.9969	0.998	0.9201	0.501	>0.9999	0.0113	0.8293	0.4434	0.9993	0.9973	0.8429	0.7735	0.6737	0.998	0.661	>0.9999	0.993
	ΔyccC	>0.9999	0.3533	0.9877	0.1641	0.9999	0.1943	>0.9999	0.0723	0.4951	0.0109	0.6677	0.3401	0.2452	0.031	0.5393	0.778	0.9425
* denotation	ΔarcB						*
	ΔglnL						*
	ΔyccC								*		*				*
	*p<0.1, **p<0.01, *p<0.001

## Sheet: Figure 3B
	Intracellular [ATP] (mM)
Time [h]	ΔarcB		ΔglnL		ΔyccC		wild-type
0	BLD	BLD	BLD	BLD	BLD	BLD	BLD	BLD
1	BLD	BLD	BLD	BLD	BLD	BLD	BLD	BLD
2	0.000221	0.000305	0.000449	0.000484	0.000294	0.000401	0.00024	0.000151
3	4.21427	4.25056	2.37758	2.40614	2.69542	2.4125	2.4495	2.37398
4	5.20092	5.46909	3.53543	3.62775	3.3313	3.41094	2.70276	2.62595
5	3.99625	3.7828	1.79013	1.7551	2.07373	2.06029	1.3318	1.33412
6	3.9897	3.92171	1.29389	1.26551	1.19846	1.16887	0.583763	0.4722
7	2.35737	2.34034	1.16238	1.20869	1.21722	1.1967	0.780467	0.592967
8	2.62538	2.70064	1.17437	1.15362	0.618263	0.53822	0.457523	0.580702
9	1.9982	1.89562	0.699283	0.572141	0.802405	0.749845	0.321779	0.343971
	BLD: below level of detection
Significance by Multiple comparison ANOVA between thermogenic strains and wild-type
	Time (h)	0	1	2	3	4	5	6	7	8	9
p-value	ΔarcB			0.5775	<0.0001	<0.0001	<0.0001	<0.0001	0.0013	<0.0001	<0.0001
	ΔglnL			0.0226	0.9997	0.0003	0.0003	<0.0001	0.3594	<0.0001	0.0095
	ΔyccC			0.1316	0.5693	0.0018	<0.0001	0.0001	0.3246	0.7617	0.0009
* denotation	ΔarcB				****	****	****	****	**	****	****
	ΔglnL			*		***	***	****		****	***
	ΔyccC					**	****	***			***
	*p<0.1, **p<0.01, *p<0.001

## Sheet: Figure 3C
Average calculated by sum(all replicates)/(number of replicates) for each timepoint							standard deviation calculated by taking the square root of the quantity of sum of the individual replicates' datapoint distance from the sample mean divided by the number of replicates
	Heat Generation (mW)
Time [h]	ΔarcB																								ΔglnL																								ΔyccC
0.916666667*	2.107023*								0.1361*	-0.454827*	0.060363*	0.246714*	1.063403*	1.266517*	1.418615*	0.731349*	0.402456*				1.306616*	0.869643*	-0.620358*	1.30415*		-2.31714e-001*	4.10289e-001*	-1.78364e-001*	2.57562e-001*	7.1049e-001*	2.6786e-002*	6.67067e-001*	1.126101*
0.919444444*	2.076531*								0.140019*	-0.44235*	0.066391*	0.250672*	1.053091*	1.252966*	1.400106*	0.726969*	0.403321*				1.293324*	0.861248*	-0.603345*	1.286457*		-2.22156e-001*	4.1141e-001*	-1.67137e-001*	2.63761e-001*	7.02782e-001*	3.426e-002*	6.62973e-001*	1.119874*
0.922222222*	2.046721*								0.144004*	-0.430133*	0.072177*	0.254453*	1.042807*	1.239721*	1.382078*	0.722715*	0.404178*				1.280406*	0.853055*	-0.586534*	1.268759*		-2.12684e-001*	4.12514e-001*	-1.56061e-001*	2.69791e-001*	6.95426e-001*	4.1828e-002*	6.5899e-001*	1.113919*
0.925*	2.017288*								0.148085*	-0.417966*	0.077993*	0.25836*	1.032789*	1.226738*	1.364421*	0.718578*	0.404974*				1.267763*	0.845128*	-0.569582*	1.251145*		-2.03271e-001*	4.13795e-001*	-1.44948e-001*	2.75885e-001*	6.88227e-001*	4.9202e-002*	6.55156e-001*	1.108053*
0.927777778*	1.988608*								0.152222*	-0.405978*	0.083763*	0.262341*	1.023156*	1.214165*	1.347261*	0.714743*	0.40604*				1.255417*	0.837324*	-0.552679*	1.23363*		-1.94e-001*	4.15214e-001*	-1.33797e-001*	2.81969e-001*	6.81329e-001*	5.6625e-002*	6.5156e-001*	1.102433*
0.930555556*	1.96038*								0.156515*	-0.3942*	0.089432*	0.266288*	1.013623*	1.201873*	1.330455*	0.71091*	0.407044*				1.243644*	0.830147*	-0.535722*	1.216473*		-1.84922e-001*	4.16639e-001*	-1.22823e-001*	2.879e-001*	6.74916e-001*	6.4176e-002*	6.48198e-001*	1.097062*
0.933333333*	1.932655*								0.160737*	-0.38244*	0.095196*	0.270282*	1.004436*	1.189766*	1.313933*	0.707192*	0.408079*				1.23226*	0.82317*	-0.518718*	1.19948*		-1.75927e-001*	4.17939e-001*	-1.11825e-001*	2.94174e-001*	6.68585e-001*	7.1741e-002*	6.45046e-001*	1.091667*
0.936111111*	1.905538*								0.164908*	-0.371082*	0.100822*	0.274196*	0.995376*	1.178049*	1.297902*	0.703823*	0.409267*				1.221081*	0.816542*	-0.50173*	1.182652*		-1.66839e-001*	4.19377e-001*	-1.00793e-001*	3.00224e-001*	6.62367e-001*	7.9213e-002*	6.41916e-001*	1.086398*
0.938888889*	1.878774*								0.169162*	-0.359817*	0.106389*	0.278226*	0.986604*	1.166614*	1.282254*	0.700677*	0.410597*				1.210214*	0.809982*	-0.484719*	1.165935*		-1.57774e-001*	4.2084e-001*	-8.9763e-002*	3.06286e-001*	6.56398e-001*	8.6814e-002*	6.38927e-001*	1.081195*
0.941666667*	1.852595*								0.173371*	-0.348609*	0.111914*	0.282322*	0.97816*	1.15539*	1.26702*	0.697542*	0.411754*				1.199663*	0.803781*	-0.46764*	1.149505*		-1.48962e-001*	4.22117e-001*	-7.8755e-002*	3.1235e-001*	6.50638e-001*	9.4291e-002*	6.36022e-001*	1.076044*
0.944444444*	1.826841*								0.177524*	-0.337588*	0.117379*	0.286307*	0.969803*	1.144367*	1.252055*	0.694503*	0.412877*				1.189319*	0.79772*	-0.450708*	1.13319*		-1.39998e-001*	4.2321e-001*	-6.7784e-002*	3.18567e-001*	6.45124e-001*	1.01821e-001*	6.33372e-001*	1.070852*
0.947222222*	1.801426*								0.181612*	-0.326751*	0.122764*	0.290331*	0.961647*	1.133555*	1.237553*	0.691583*	0.414083*				1.179285*	0.791842*	-0.433885*	1.117179*		-1.31142e-001*	4.23912e-001*	-5.6982e-002*	3.2437e-001*	6.39796e-001*	1.09305e-001*	6.30876e-001*	1.065626*
0.95*	1.776468*								0.185626*	-0.316002*	0.128062*	0.294313*	0.953572*	1.122916*	1.223455*	0.688862*	0.415429*				1.169626*	0.786279*	-0.417128*	1.101312*		-1.22357e-001*	4.24525e-001*	-4.6159e-002*	3.3033e-001*	6.34566e-001*	1.16682e-001*	6.28377e-001*	1.060462*
0.952777778*	1.751825*								0.189646*	-0.305215*	0.133481*	0.298361*	0.945936*	1.112655*	1.209543*	0.686349*	0.416825*				1.160123*	0.780897*	-0.400456*	1.085777*		-1.13593e-001*	4.25008e-001*	-3.5387e-002*	3.36484e-001*	6.29385e-001*	1.2391e-001*	6.25795e-001*	1.05541*
0.955555556*	1.72758*								0.193594*	-0.294623*	0.138791*	0.302396*	0.93842*	1.102515*	1.196072*	0.68393*	0.418124*				1.150824*	0.775638*	-0.384056*	1.070557*		-1.04901e-001*	4.25167e-001*	-2.4884e-002*	3.42226e-001*	6.24341e-001*	1.30962e-001*	6.23323e-001*	1.05038*
0.958333333*	1.703671*								0.197427*	-0.284033*	0.144257*	0.30671*	0.931425*	1.09255*	1.182763*	0.681576*	0.41948*				1.141709*	0.770621*	-0.367657*	1.05551*		-9.6306e-002*	4.24973e-001*	-1.4316e-002*	3.4811e-001*	6.1944e-001*	1.38042e-001*	6.20973e-001*	1.045206*
0.961111111*	1.680108*								0.201303*	-0.273505*	0.149703*	0.310848*	0.924467*	1.082648*	1.169685*	0.679255*	0.420775*				1.13291*	0.765814*	-0.351417*	1.040648*		-8.7697e-002*	4.24457e-001*	-3.941e-003*	3.54001e-001*	6.14661e-001*	1.44982e-001*	6.18673e-001*	1.040264*
0.963888889*	1.656913*								0.204941*	-0.263081*	0.155107*	0.315068*	0.917858*	1.073091*	1.157041*	0.677198*	0.422174*				1.124194*	0.761122*	-0.33536*	1.025992*		-7.9079e-002*	4.23993e-001*	6.433e-003*	3.59966e-001*	6.1e-001*	1.51788e-001*	6.16291e-001*	1.035221*
0.966666667*	1.634004*								0.208578*	-0.252667*	0.160438*	0.319336*	0.911431*	1.063612*	1.144758*	0.675199*	0.423601*				1.11571*	0.756659*	-0.319509*	1.011772*		-7.0718e-002*	4.2317e-001*	1.6773e-002*	3.65914e-001*	6.0547e-001*	1.58632e-001*	6.14035e-001*	1.030223*
0.969444444*	1.611494*								0.212134*	-0.242088*	0.165839*	0.323533*	0.905185*	1.054281*	1.13252*	0.673184*	0.424882*				1.10761*	0.75247*	-0.303628*	0.998019*		-6.2453e-002*	4.22252e-001*	2.6995e-002*	3.71834e-001*	6.01117e-001*	1.65354e-001*	6.11866e-001*	1.025307*
0.972222222*	1.589165*								0.215804*	-0.231619*	0.171237*	0.32782*	0.899052*	1.045078*	1.120567*	0.671187*	0.426161*				1.099749*	0.748417*	-0.287824*	0.984512*		-5.3954e-002*	4.21138e-001*	3.723e-002*	3.77767e-001*	5.96751e-001*	1.72072e-001*	6.09627e-001*	1.020551*
0.975*	1.567011*								0.219396*	-0.221263*	0.176534*	0.332021*	0.893194*	1.03626*	1.10895*	0.669521*	0.427621*				1.092073*	0.744508*	-0.27237*	0.971279*		-4.5476e-002*	4.1976e-001*	4.7222e-002*	3.8361e-001*	5.925e-001*	1.7864e-001*	6.07542e-001*	1.015818*
0.977777778*	1.545242*								0.222968*	-0.21078*	0.181968*	0.336437*	0.887657*	1.027546*	1.097325*	0.66775*	0.428953*				1.084533*	0.74077*	-0.256995*	0.958272*		-3.7287e-002*	4.18392e-001*	5.7275e-002*	3.89425e-001*	5.88453e-001*	1.85281e-001*	6.05608e-001*	1.011162*
0.980555556*	1.523915*								0.226619*	-0.200553*	0.187302*	0.340709*	0.882129*	1.019052*	1.0861*	0.666166*	0.430245*				1.077133*	0.73725*	-0.241886*	0.945526*		-2.9139e-002*	4.16826e-001*	6.7259e-002*	3.95168e-001*	5.84572e-001*	1.91814e-001*	6.03768e-001*	1.006648*
0.983333333*	1.502799*								0.230168*	-0.190349*	0.192631*	0.344979*	0.876839*	1.010754*	1.075145*	0.664676*	0.431734*				1.069878*	0.733822*	-0.227007*	0.933062*		-2.1147e-002*	4.15199e-001*	7.7074e-002*	4.01008e-001*	5.80867e-001*	1.98429e-001*	6.01992e-001*	1.002214*
0.986111111*	1.481959*								0.233841*	-0.180255*	0.197927*	0.349208*	0.871687*	1.002673*	1.064463*	0.663422*	0.43321*				1.062664*	0.730524*	-0.212307*	0.920867*		-1.3029e-002*	4.13292e-001*	8.6762e-002*	4.0677e-001*	5.77404e-001*	2.05041e-001*	6.00394e-001*	9.97922e-001*
0.988888889*	1.461445*								0.237432*	-0.170137*	0.203263*	0.353627*	0.866709*	0.994802*	1.054098*	0.662112*	0.434768*				1.055672*	0.727464*	-0.197847*	0.909026*		-5.005e-003*	4.11189e-001*	9.6276e-002*	4.12422e-001*	5.73972e-001*	2.11697e-001*	5.98844e-001*	9.9353e-001*
0.991666667*	1.44128*								0.241008*	-0.159999*	0.208532*	0.358075*	0.86199*	0.987202*	1.043934*	0.660889*	0.436337*				1.048781*	0.724713*	-0.183635*	0.897629*		2.872e-003*	4.08993e-001*	1.0574e-001*	4.18067e-001*	5.70936e-001*	2.1837e-001*	5.97513e-001*	9.89306e-001*
0.994444444*	1.421241*								0.244587*	-0.149973*	0.214064*	0.362692*	0.857519*	0.979595*	1.034123*	0.659828*	0.437933*				1.041827*	0.721927*	-0.169778*	0.886336*		1.0581e-002*	4.06706e-001*	1.15051e-001*	4.23659e-001*	5.67898e-001*	2.24957e-001*	5.96282e-001*	9.85166e-001*
0.997222222*	1.401516*								0.248134*	-0.140116*	0.219395*	0.367211*	0.853106*	0.972176*	1.024518*	0.658776*	0.439657*				1.034878*	0.719321*	-0.156264*	0.875432*		1.8261e-002*	4.04261e-001*	1.24311e-001*	4.29342e-001*	5.65059e-001*	2.31593e-001*	5.95107e-001*	9.81143e-001*
1*	1.382275*								0.251762*	-0.130276*	0.224643*	0.371612*	0.848772*	0.965018*	1.015032*	0.657859*	0.441394*				1.027856*	0.716851*	-0.14332*	0.864705*		2.5782e-002*	4.0177e-001*	1.33444e-001*	4.34817e-001*	5.62184e-001*	2.37865e-001*	5.93778e-001*	9.77181e-001*
1.002777778*	1.363196*								0.255392*	-0.120735*	0.229877*	0.375939*	0.844469*	0.958058*	1.005958*	0.656972*	0.443242*				1.020789*	0.714536*	-0.130876*	0.854401*		3.314e-002*	3.99112e-001*	1.42409e-001*	4.40281e-001*	5.59619e-001*	2.4445e-001*	5.9281e-001*	9.73456e-001*
1.005555556*	1.344446*								0.259014*	-0.111222*	0.23512*	0.380218*	0.840329*	0.951102*	0.996987*	0.656206*	0.445003*				1.013541*	0.712398*	-0.118489*	0.844321*		4.0411e-002*	3.96424e-001*	1.5122e-001*	4.45874e-001*	5.57178e-001*	2.51037e-001*	5.91931e-001*	9.69771e-001*
1.008333333*	1.326075*								0.262724*	-0.10144*	0.240586*	0.384793*	0.836495*	0.944361*	0.988329*	0.655509*	0.446838*				1.006122*	0.710224*	-0.10683*	0.834423*		4.7553e-002*	3.93589e-001*	1.59762e-001*	4.51392e-001*	5.54948e-001*	2.57561e-001*	5.91138e-001*	9.66392e-001*
1.011111111*	1.307904*								0.266405*	-0.091783*	0.246003*	0.389249*	0.83285*	0.937688*	0.979758*	0.654789*	0.448614*				0.998594*	0.70818*	-0.0957033*	0.824738*		5.4512e-002*	3.90647e-001*	1.68252e-001*	4.5685e-001*	5.52868e-001*	2.64057e-001*	5.90403e-001*	9.62981e-001*
1.013888889*	1.290062*								0.269945*	-0.082383*	0.251232*	0.393608*	0.829222*	0.931386*	0.971542*	0.654242*	0.450523*				0.990874*	0.706268*	-0.0849001*	0.815258*		6.1604e-002*	3.87541e-001*	1.76378e-001*	4.62191e-001*	5.50874e-001*	2.70527e-001*	5.89781e-001*	9.59514e-001*
1.016666667*	1.272349*								0.273691*	-0.072996*	0.256371*	0.397994*	0.825666*	0.925323*	0.963589*	0.653857*	0.452635*				0.98312*	0.704439*	-0.0745527*	0.806079*		6.8581e-002*	3.84382e-001*	1.84123e-001*	4.67358e-001*	5.48935e-001*	2.76771e-001*	5.89228e-001*	9.56164e-001*
1.019444444*	1.254974*								0.277362*	-0.063615*	0.261496*	0.402347*	0.822182*	0.919474*	0.955872*	0.653503*	0.454902*				0.975314*	0.702784*	-0.0644867*	0.797247*		7.5547e-002*	3.81251e-001*	1.91771e-001*	4.72655e-001*	5.47198e-001*	2.83153e-001*	5.88703e-001*	9.5304e-001*
1.022222222*	1.237832*								0.281016*	-0.054375*	0.266484*	0.406573*	0.818825*	0.913691*	0.948315*	0.653169*	0.457026*				0.967397*	0.701043*	-0.0548551*	0.788563*		8.2407e-002*	3.78008e-001*	1.99026e-001*	4.7772e-001*	5.4555e-001*	2.89412e-001*	5.88174e-001*	9.49873e-001*
1.025*	1.220903*								0.284605*	-0.045156*	0.271716*	0.410992*	0.815708*	0.908111*	0.941074*	0.65305*	0.459254*				0.959238*	0.699544*	-0.045668*	0.780037*		8.9215e-002*	3.74715e-001*	2.05728e-001*	4.82463e-001*	5.44038e-001*	2.95667e-001*	5.87646e-001*	9.46714e-001*
1.027777778*	1.204135*								0.288198*	-0.036019*	0.2768*	0.41537*	0.812615*	0.90269*	0.934049*	0.652964*	0.461627*				0.950873*	0.698043*	-0.0368081*	0.77156*		9.5981e-002*	3.71347e-001*	2.1209e-001*	4.87131e-001*	5.42468e-001*	3.01715e-001*	5.87018e-001*	9.43781e-001*
1.030555556*	1.187722*								0.29182*	-0.026731*	0.281991*	0.419832*	0.809721*	0.897405*	0.927156*	0.652864*	0.464048*				0.942608*	0.696641*	-0.028266*	0.763454*		1.02774e-001*	3.67929e-001*	2.18211e-001*	4.91719e-001*	5.40997e-001*	3.07783e-001*	5.86437e-001*	9.40984e-001*
1.033333333*	1.171552*								0.295523*	-0.017572*	0.287035*	0.424067*	0.806894*	0.892185*	0.920378*	0.652848*	0.466405*				0.934265*	0.695323*	-0.020076*	0.755648*		1.09363e-001*	3.64709e-001*	2.24053e-001*	4.96184e-001*	5.39722e-001*	3.13724e-001*	5.85848e-001*	9.3823e-001*
1.036111111*	1.155612*								0.299238*	-0.008436*	0.292229*	0.428402*	0.804242*	0.887107*	0.913837*	0.652861*	0.468854*				0.925714*	0.693975*	-0.0123362*	0.74793*		1.16069e-001*	3.61498e-001*	2.29535e-001*	5.00361e-001*	5.38484e-001*	3.19639e-001*	5.85308e-001*	9.35509e-001*
1.038888889*	1.139941*								0.303018*	5.89e-004*	0.297298*	0.432775*	0.801797*	0.882014*	0.907272*	0.652706*	0.471162*				0.9174*	0.69283*	-0.00486423*	0.740686*		1.22522e-001*	3.58495e-001*	2.34734e-001*	5.04522e-001*	5.37244e-001*	3.25384e-001*	5.8467e-001*	9.32809e-001*
1.041666667*	1.124407*								0.30675*	0.009587*	0.302483*	0.437302*	0.799513*	0.87722*	0.900947*	0.652659*	0.473623*				0.909058*	0.69186*	0.00251339*	0.733769*		1.28915e-001*	3.55554e-001*	2.39678e-001*	5.08512e-001*	5.36211e-001*	3.31196e-001*	5.84174e-001*	9.30346e-001*
1.044444444*	1.109098*								0.310277*	0.018703*	0.307677*	0.441856*	0.797306*	0.872479*	0.8948*	0.65256*	0.476101*				0.900671*	0.690924*	0.00960507*	0.726939*		1.3519e-001*	3.52444e-001*	2.4413e-001*	5.12043e-001*	5.3521e-001*	3.36677e-001*	5.83221e-001*	9.27872e-001*
1.047222222*	1.094001*								0.31394*	0.027642*	0.31273*	0.446174*	0.795053*	0.867842*	0.888797*	0.652603*	0.478553*				0.892142*	0.689927*	0.0162341*	0.720251*		1.41426e-001*	3.49476e-001*	2.4842e-001*	5.15535e-001*	5.34433e-001*	3.42191e-001*	5.82402e-001*	9.2551e-001*
1.05*	1.079095*								0.317695*	0.036437*	0.317679*	0.450393*	0.792951*	0.863533*	0.883074*	0.652947*	0.481271*				0.883568*	0.688989*	0.0226537*	0.713695*		1.47474e-001*	3.46586e-001*	2.52354e-001*	5.18775e-001*	5.33834e-001*	3.47749e-001*	5.8159e-001*	9.23258e-001*
1.052777778*	1.06447*								0.321644*	0.045342*	0.322978*	0.454897*	0.791134*	0.859188*	0.877475*	0.653183*	0.483841*				0.874919*	0.687963*	0.0286333*	0.707326*		1.53282e-001*	3.43938e-001*	2.56147e-001*	5.21795e-001*	5.33186e-001*	3.5313e-001*	5.80544e-001*	9.21052e-001*
1.055555556*	1.050066*								0.32554*	0.054032*	0.328061*	0.459207*	0.789241*	0.854885*	0.871916*	0.653264*	0.486429*				0.86653*	0.687067*	0.0343728*	0.701273*		1.59069e-001*	3.41371e-001*	2.5991e-001*	5.24674e-001*	5.32638e-001*	3.58453e-001*	5.79319e-001*	9.18838e-001*
1.058333333*	1.035878*								0.329465*	0.062716*	0.333089*	0.463451*	0.787426*	0.850776*	0.866553*	0.653649*	0.489253*				0.857972*	0.686121*	0.0399015*	0.695322*		1.64816e-001*	3.38934e-001*	2.63336e-001*	5.27425e-001*	5.32018e-001*	3.63431e-001*	5.77905e-001*	9.16695e-001*
1.061111111*	1.021792*								0.33353*	0.07129*	0.338284*	0.467614*	0.785639*	0.846776*	0.861328*	0.653969*	0.491952*				0.849413*	0.685188*	0.0451555*	0.689536*		1.70281e-001*	3.36433e-001*	2.66497e-001*	5.29955e-001*	5.31711e-001*	3.68233e-001*	5.76368e-001*	9.14646e-001*
1.063888889*	1.008018*								0.337482*	0.07971*	0.343524*	0.471975*	0.784019*	0.842929*	0.856263*	0.654411*	0.494652*				0.840811*	0.684298*	0.0501798*	0.68387*		1.75758e-001*	3.34146e-001*	2.69442e-001*	5.3232e-001*	5.31433e-001*	3.72877e-001*	5.74703e-001*	9.12535e-001*
1.066666667*	0.994326*								0.341499*	0.087966*	0.348586*	0.4761*	0.782278*	0.839103*	0.851276*	0.654849*	0.497318*				0.832323*	0.68349*	0.0549471*	0.678445*		1.80913e-001*	3.31949e-001*	2.72365e-001*	5.34358e-001*	5.31018e-001*	3.77037e-001*	5.7288e-001*	9.10283e-001*
1.069444444*	0.980998*								0.345671*	0.096265*	0.353725*	0.480434*	0.780831*	0.835548*	0.846631*	0.655468*	0.500122*				0.823887*	0.682679*	0.0595982*	0.673325*		1.85833e-001*	3.29862e-001*	2.74863e-001*	5.36131e-001*	5.30666e-001*	3.81043e-001*	5.71032e-001*	9.08131e-001*
1.072222222*	0.967896*								0.349636*	0.104336*	0.358716*	0.484525*	0.779315*	0.832105*	0.841984*	0.655989*	0.502901*				0.815607*	0.681723*	0.0639523*	0.668392*		1.90684e-001*	3.27971e-001*	2.77227e-001*	5.37812e-001*	5.30445e-001*	3.8476e-001*	5.69045e-001*	9.05632e-001*
1.075*	0.955107*								0.353678*	0.112346*	0.363668*	0.488639*	0.77782*	0.828825*	0.837616*	0.656754*	0.505803*				0.8075*	0.680864*	0.0682703*	0.663686*		1.95356e-001*	3.26243e-001*	2.79448e-001*	5.39365e-001*	5.30277e-001*	3.88149e-001*	5.66967e-001*	9.02948e-001*
1.077777778*	0.942545*								0.357766*	0.120169*	0.368575*	0.49264*	0.776423*	0.825407*	0.833131*	0.657311*	0.508514*				0.799184*	0.67985*	0.0723157*	0.658958*		1.99758e-001*	3.24434e-001*	2.81274e-001*	5.4075e-001*	5.30016e-001*	3.90934e-001*	5.64667e-001*	9.00279e-001*
1.080555556*	0.930217*								0.361767*	0.127953*	0.373567*	0.496711*	0.775159*	0.822203*	0.828708*	0.657999*	0.511414*				0.790938*	0.678852*	0.0762821*	0.654467*		2.03925e-001*	3.22516e-001*	2.82881e-001*	5.41885e-001*	5.30065e-001*	3.93455e-001*	5.62594e-001*	8.97251e-001*
1.083333333*	0.918057*								0.365656*	0.135471*	0.378304*	0.500559*	0.773702*	0.819051*	0.824517*	0.658784*	0.514265*				0.782604*	0.677778*	0.0801612*	0.650254*		2.08045e-001*	3.20866e-001*	2.84402e-001*	5.42911e-001*	5.3028e-001*	3.95789e-001*	5.60451e-001*	8.93923e-001*
1.086111111*	0.906165*								0.369794*	0.142745*	0.38317*	0.50451*	0.772483*	0.816092*	0.820542*	0.65961*	0.517159*				0.7744*	0.676435*	0.0837363*	0.646073*		2.11913e-001*	3.1936e-001*	2.85779e-001*	5.43659e-001*	5.30531e-001*	3.97835e-001*	5.58135e-001*	8.90566e-001*
1.088888889*	0.894641*								0.374*	0.149804*	0.388049*	0.508398*	0.771266*	0.813167*	0.816535*	0.660436*	0.519999*				0.766281*	0.675133*	0.0871415*	0.64214*		2.15589e-001*	3.17977e-001*	2.86953e-001*	5.44135e-001*	5.30785e-001*	3.99614e-001*	5.55872e-001*	8.86789e-001*
1.091666667*	0.883299*								0.378026*	0.15642*	0.392749*	0.512072*	0.769968*	0.810318*	0.812663*	0.661244*	0.522814*				0.758239*	0.673474*	0.0903669*	0.638096*		2.19164e-001*	3.16564e-001*	2.87944e-001*	5.44343e-001*	5.31057e-001*	4.01063e-001*	5.53446e-001*	8.82681e-001*
1.094444444*	0.872066*								0.382013*	0.162769*	0.397305*	0.515596*	0.768619*	0.807531*	0.808858*	0.662093*	0.525508*				0.750528*	0.671862*	0.0936748*	0.634487*		2.2244e-001*	3.15368e-001*	2.88852e-001*	5.44525e-001*	5.31257e-001*	4.0212e-001*	5.50966e-001*	8.78391e-001*
1.097222222*	0.861018*								0.386051*	0.168774*	0.401849*	0.519074*	0.767351*	0.804701*	0.805175*	0.663069*	0.528213*				0.742733*	0.669912*	0.0967797*	0.631027*		2.25599e-001*	3.14226e-001*	2.89587e-001*	5.44754e-001*	5.31548e-001*	4.02905e-001*	5.48403e-001*	8.73882e-001*
1.1*	0.85038*								0.389999*	0.174595*	0.406387*	0.522402*	0.766237*	0.802089*	0.801712*	0.664124*	0.531003*				0.735122*	0.667869*	0.0998701*	0.627803*		2.2865e-001*	3.13319e-001*	2.90423e-001*	5.4485e-001*	5.31877e-001*	4.03526e-001*	5.45846e-001*	8.69077e-001*
1.102777778*	0.839957*								0.393899*	0.179915*	0.410707*	0.525538*	0.765113*	0.79951*	0.798222*	0.665096*	0.533665*				0.727427*	0.665656*	0.102879*	0.624613*		2.31394e-001*	3.12343e-001*	2.90888e-001*	5.44519e-001*	5.32347e-001*	4.03832e-001*	5.43193e-001*	8.64076e-001*
1.105555556*	0.829626*								0.397762*	0.184928*	0.415015*	0.528481*	0.763901*	0.79715*	0.794927*	0.66611*	0.536353*				0.719996*	0.663334*	0.105894*	0.621624*		2.3396e-001*	3.11287e-001*	2.91116e-001*	5.43962e-001*	5.32983e-001*	4.03984e-001*	5.40702e-001*	8.58928e-001*
1.108333333*	0.819744*								0.401594*	0.18939*	0.418942*	0.530988*	0.762321*	0.794742*	0.791524*	0.667046*	0.538919*				0.71251*	0.660772*	0.108612*	0.618532*		2.36328e-001*	3.10557e-001*	2.9156e-001*	5.43289e-001*	5.33512e-001*	4.03924e-001*	5.38049e-001*	8.53584e-001*
1.111111111*	0.809815*								0.405558*	0.193787*	0.422996*	0.533652*	0.761057*	0.792432*	0.78833*	0.668042*	0.541674*				0.705146*	0.657947*	0.111277*	0.615733*		2.38645e-001*	3.09841e-001*	2.91796e-001*	5.42336e-001*	5.34101e-001*	4.03636e-001*	5.35425e-001*	8.47979e-001*
1.113888889*	0.800242*								0.409475*	0.197791*	0.426967*	0.536126*	0.759684*	0.790153*	0.785283*	0.669015*	0.544322*				0.698022*	0.655018*	0.114122*	0.613364*		2.40693e-001*	3.09239e-001*	2.91915e-001*	5.4129e-001*	5.34773e-001*	4.03106e-001*	5.32669e-001*	8.4226e-001*
1.116666667*	0.790944*								0.41317*	0.201314*	0.430621*	0.538164*	0.758125*	0.788147*	0.782444*	0.670095*	0.546841*				0.69087*	0.651757*	0.116775*	0.611023*		2.42651e-001*	3.08639e-001*	2.91953e-001*	5.40012e-001*	5.35639e-001*	4.02564e-001*	5.29995e-001*	8.36282e-001*
1.119444444*	0.781867*								0.417034*	0.20442*	0.434269*	0.539992*	0.75653*	0.786075*	0.779638*	0.671241*	0.549287*				0.68419*	0.648407*	0.119522*	0.608873*		2.4436e-001*	3.08218e-001*	2.92005e-001*	5.38692e-001*	5.36437e-001*	4.01864e-001*	5.27195e-001*	8.30492e-001*
1.122222222*	0.772842*								0.420695*	0.20718*	0.437785*	0.541703*	0.754939*	0.784138*	0.777128*	0.672369*	0.55193*				0.677586*	0.644779*	0.122151*	0.606653*		2.46064e-001*	3.07821e-001*	2.92018e-001*	5.37409e-001*	5.37092e-001*	4.00853e-001*	5.24188e-001*	8.24422e-001*
1.125*	0.764078*								0.424278*	0.209708*	0.441071*	0.543148*	0.753224*	0.782336*	0.774839*	0.673647*	0.554524*				0.670858*	0.640897*	0.124771*	0.604601*		2.47604e-001*	3.07557e-001*	2.91967e-001*	5.36142e-001*	5.37704e-001*	3.99638e-001*	5.21061e-001*	8.18269e-001*
1.127777778*	0.7555*								0.427982*	0.211818*	0.444029*	0.544275*	0.751183*	0.78046*	0.772508*	0.674765*	0.556927*				0.664472*	0.637099*	0.12749*	0.602741*		2.48896e-001*	3.07432e-001*	2.91943e-001*	5.34681e-001*	5.38418e-001*	3.98453e-001*	5.17976e-001*	8.12145e-001*
1.130555556*	0.747083*								0.431463*	0.213498*	0.446572*	0.54506*	0.748843*	0.778557*	0.770152*	0.675779*	0.559188*				0.658158*	0.633025*	0.129938*	0.601038*		2.50195e-001*	3.07251e-001*	2.91805e-001*	5.3299e-001*	5.39175e-001*	3.97153e-001*	5.15088e-001*	8.05719e-001*
1.133333333*	0.738994*								0.434942*	0.214856*	0.448965*	0.545607*	0.746218*	0.776767*	0.767974*	0.676868*	0.561329*				0.65203*	0.628811*	0.132349*	0.599517*		2.51368e-001*	3.07268e-001*	2.91749e-001*	5.31291e-001*	5.40052e-001*	3.95676e-001*	5.12095e-001*	7.99256e-001*
1.136111111*	0.731232*								0.438465*	0.21583*	0.450975*	0.545781*	0.743106*	0.774988*	0.765825*	0.677892*	0.563594*				0.646231*	0.624739*	0.135153*	0.598372*		2.52429e-001*	3.07382e-001*	2.91725e-001*	5.29603e-001*	5.40833e-001*	3.94115e-001*	5.08898e-001*	7.92763e-001*
1.138888889*	0.723619*								0.442003*	0.21663*	0.452611*	0.545606*	0.739755*	0.773426*	0.763815*	0.678943*	0.565807*				0.64037*	0.620324*	0.13776*	0.597242*		2.53414e-001*	3.07475e-001*	2.91659e-001*	5.27657e-001*	5.41675e-001*	3.92426e-001*	5.0568e-001*	7.86193e-001*
1.141666667*	0.716095*								0.445626*	0.21708*	0.453763*	0.545157*	0.736077*	0.771894*	0.761954*	0.680047*	0.568033*				0.634543*	0.615647*	0.14028*	0.596145*		2.54152e-001*	3.07768e-001*	2.91659e-001*	5.25829e-001*	5.42429e-001*	3.90668e-001*	5.02364e-001*	7.79794e-001*
1.144444444*	0.708652*								0.449055*	0.217376*	0.454679*	0.544503*	0.732245*	0.77038*	0.760109*	0.68107*	0.570217*				0.628959*	0.611043*	0.142733*	0.595125*		2.54951e-001*	3.0812e-001*	2.91556e-001*	5.23882e-001*	5.43494e-001*	3.89045e-001*	4.99211e-001*	7.73316e-001*
1.147222222*	0.701435*								0.452355*	0.217574*	0.455307*	0.543684*	0.728192*	0.768848*	0.758258*	0.682016*	0.572283*				0.623608*	0.6063*	0.145301*	0.594348*		2.5569e-001*	3.08521e-001*	2.9143e-001*	5.21784e-001*	5.44393e-001*	3.87209e-001*	4.96063e-001*	7.66728e-001*
1.15*	0.694448*								0.455638*	0.217518*	0.455582*	0.542625*	0.723797*	0.767485*	0.756421*	0.682976*	0.57412*				0.618138*	0.60118*	0.147683*	0.593446*		2.56472e-001*	3.08974e-001*	2.91381e-001*	5.19784e-001*	5.4537e-001*	3.85372e-001*	4.92963e-001*	7.60001e-001*
1.152777778*	0.68749*								0.459021*	0.217351*	0.455482*	0.541219*	0.719259*	0.766154*	0.754757*	0.683941*	0.575895*				0.613162*	0.596274*	0.150312*	0.592868*		2.57085e-001*	3.09468e-001*	2.91198e-001*	5.17732e-001*	5.46145e-001*	3.83418e-001*	4.89953e-001*	7.5324e-001*
1.155555556*	0.680797*								0.462416*	0.217087*	0.45497*	0.539655*	0.714318*	0.765013*	0.753184*	0.68499*	0.57774*				0.608294*	0.591265*	0.153059*	0.592482*		2.57692e-001*	3.10114e-001*	2.91078e-001*	5.15791e-001*	5.46909e-001*	3.81389e-001*	4.86872e-001*	7.46675e-001*
1.158333333*	0.674426*								0.465624*	0.216681*	0.454151*	0.537854*	0.709038*	0.763876*	0.751612*	0.685877*	0.579384*				0.603512*	0.586151*	0.155689*	0.592203*		2.5814e-001*	3.10949e-001*	2.91063e-001*	5.13776e-001*	5.47697e-001*	3.79361e-001*	4.83736e-001*	7.40104e-001*
1.161111111*	0.668304*								0.468864*	0.21607*	0.453034*	0.53571*	0.70368*	0.762706*	0.750138*	0.686943*	0.581007*				0.599024*	0.580983*	0.158234*	0.591796*		2.58784e-001*	3.11861e-001*	2.91064e-001*	5.11875e-001*	5.4829e-001*	3.77231e-001*	4.80648e-001*	7.33443e-001*
1.163888889*	0.662312*								0.472029*	0.215471*	0.451744*	0.533507*	0.698263*	0.761636*	0.748831*	0.687975*	0.582437*				0.594678*	0.575834*	0.160825*	0.591616*		2.59169e-001*	3.12871e-001*	2.91202e-001*	5.10105e-001*	5.48952e-001*	3.7526e-001*	4.77726e-001*	7.26877e-001*
1.166666667*	0.656562*								0.475023*	0.214726*	0.450233*	0.531076*	0.692716*	0.760449*	0.747392*	0.689045*	0.583703*				0.590431*	0.570689*	0.16351*	0.591506*		2.59375e-001*	3.13906e-001*	2.9134e-001*	5.08346e-001*	5.49468e-001*	3.73374e-001*	4.74689e-001*	7.20287e-001*
1.169444444*	0.650765*								0.477816*	0.213719*	0.448402*	0.528379*	0.686878*	0.759179*	0.745926*	0.689928*	0.584727*				0.586302*	0.565575*	0.166274*	0.591495*		2.59718e-001*	3.14906e-001*	2.91509e-001*	5.0665e-001*	5.49896e-001*	3.7153e-001*	4.71634e-001*	7.13647e-001*
1.172222222*	0.645178*								0.480616*	0.212725*	0.44636*	0.525542*	0.680927*	0.757993*	0.744587*	0.690877*	0.58561*				0.58233*	0.560439*	0.169013*	0.59145*		2.60068e-001*	3.16074e-001*	2.91778e-001*	5.05032e-001*	5.50246e-001*	3.69564e-001*	4.68653e-001*	7.07191e-001*
1.175*	0.639678*								0.483177*	0.21173*	0.444118*	0.522621*	0.674946*	0.756807*	0.743273*	0.691717*	0.586232*				0.578484*	0.555396*	0.171756*	0.591455*		2.60447e-001*	3.17362e-001*	2.92113e-001*	5.03524e-001*	5.50475e-001*	3.67689e-001*	4.65805e-001*	7.00765e-001*
1.177777778*	0.634492*								0.485745*	0.210703*	0.44176*	0.519474*	0.668796*	0.755836*	0.742152*	0.692651*	0.586738*				0.574885*	0.550441*	0.174631*	0.591677*		2.6082e-001*	3.18666e-001*	2.92438e-001*	5.01923e-001*	5.50547e-001*	3.65749e-001*	4.6303e-001*	6.94484e-001*
1.180555556*	0.629433*								0.487968*	0.209618*	0.439217*	0.516271*	0.662502*	0.754711*	0.741069*	0.693412*	0.587142*				0.571155*	0.545357*	0.177421*	0.591854*		2.61315e-001*	3.20018e-001*	2.92784e-001*	5.00279e-001*	5.50531e-001*	3.63923e-001*	4.60415e-001*	6.88224e-001*
1.183333333*	0.624535*								0.490014*	0.20857*	0.436589*	0.513094*	0.656194*	0.753696*	0.740244*	0.694218*	0.587376*				0.567796*	0.540496*	0.180237*	0.59211*		2.61647e-001*	3.2148e-001*	2.93093e-001*	4.9869e-001*	5.50353e-001*	3.6196e-001*	4.57733e-001*	6.82109e-001*
1.186111111*	0.619779*								0.491918*	0.207514*	0.43376*	0.509765*	0.649845*	0.752558*	0.739246*	0.6948*	0.587342*				0.564451*	0.535547*	0.183142*	0.59243*		2.61974e-001*	3.23028e-001*	2.93549e-001*	4.97156e-001*	5.499e-001*	3.59949e-001*	4.55083e-001*	6.75989e-001*
1.188888889*	0.615197*								0.493573*	0.206521*	0.430942*	0.506546*	0.643598*	0.751265*	0.738255*	0.69517*	0.586869*				0.561202*	0.530587*	0.185956*	0.592598*		2.62361e-001*	3.24665e-001*	2.94036e-001*	4.95682e-001*	5.49419e-001*	3.58027e-001*	4.52572e-001*	6.70191e-001*
1.191666667*	0.61075*								0.494957*	0.205491*	0.42803*	0.503087*	0.637247*	0.75017*	0.737431*	0.695592*	0.586288*				0.558201*	0.525847*	0.188892*	0.593182*		2.62647e-001*	3.26385e-001*	2.94544e-001*	4.94312e-001*	5.48753e-001*	3.56123e-001*	4.50174e-001*	6.64366e-001*
1.194444444*	0.606455*								0.49607*	0.204459*	0.425125*	0.499652*	0.630853*	0.749075*	0.736628*	0.695826*	0.585436*				0.555291*	0.521119*	0.19183*	0.593783*		2.62848e-001*	3.28155e-001*	2.95177e-001*	4.93104e-001*	5.47961e-001*	3.54241e-001*	4.47686e-001*	6.58589e-001*
1.197222222*	0.602372*								0.497025*	0.20355*	0.422249*	0.496228*	0.624538*	0.747845*	0.735737*	0.695874*	0.584325*				0.552614*	0.516651*	0.194908*	0.594438*		2.63058e-001*	3.29916e-001*	2.95694e-001*	4.91839e-001*	5.47051e-001*	3.52376e-001*	4.45386e-001*	6.52932e-001*
1.2*	0.59827*								0.497753*	0.202502*	0.419147*	0.492713*	0.618159*	0.746638*	0.734996*	0.695801*	0.582999*				0.550081*	0.512312*	0.198091*	0.595235*		2.63297e-001*	3.31704e-001*	2.96178e-001*	4.90693e-001*	5.4589e-001*	3.50497e-001*	4.43088e-001*	6.47474e-001*
1.202777778*	0.594377*								0.49817*	0.201558*	0.415952*	0.489202*	0.611669*	0.745338*	0.734291*	0.69546*	0.581382*				0.547626*	0.507859*	0.201182*	0.595945*		2.63487e-001*	3.33749e-001*	2.97066e-001*	4.89751e-001*	5.44619e-001*	3.48696e-001*	4.40937e-001*	6.42085e-001*
1.205555556*	0.590593*								0.498317*	0.200754*	0.412849*	0.485709*	0.605392*	0.743971*	0.733754*	0.69493*	0.579571*				0.54532*	0.503406*	0.204299*	0.596427*		2.63759e-001*	3.35861e-001*	2.97982e-001*	4.88856e-001*	5.43211e-001*	3.47065e-001*	4.3878e-001*	6.36884e-001*
1.208333333*	0.587029*								0.49822*	0.199974*	0.409737*	0.482267*	0.599201*	0.742548*	0.733287*	0.694399*	0.577594*				0.543149*	0.499153*	0.207453*	0.597123*		2.64275e-001*	3.38142e-001*	2.98894e-001*	4.88056e-001*	5.41723e-001*	3.45449e-001*	4.36717e-001*	6.31687e-001*
1.211111111*	0.583597*								0.497946*	0.199254*	0.406679*	0.478806*	0.593103*	0.741076*	0.732703*	0.693538*	0.575501*				0.541334*	0.495179*	0.210687*	0.59791*		2.64643e-001*	3.40332e-001*	2.99879e-001*	4.87279e-001*	5.40071e-001*	3.43737e-001*	4.34725e-001*	6.26607e-001*
1.213888889*	0.580361*								0.497357*	0.198599*	0.403687*	0.475542*	0.587005*	0.739458*	0.732072*	0.692337*	0.573215*				0.539472*	0.491137*	0.213928*	0.598806*		2.64822e-001*	3.42541e-001*	3.00801e-001*	4.86496e-001*	5.38235e-001*	3.41866e-001*	4.3274e-001*	6.21686e-001*
1.216666667*	0.577308*								0.496632*	0.197931*	0.400723*	0.472187*	0.581035*	0.737846*	0.731678*	0.69111*	0.570977*				0.537787*	0.487235*	0.217236*	0.599722*		2.65173e-001*	3.44812e-001*	3.01659e-001*	4.85824e-001*	5.36232e-001*	3.40036e-001*	4.30889e-001*	6.16913e-001*
1.219444444*	0.574168*								0.495639*	0.197404*	0.397778*	0.468962*	0.575115*	0.736167*	0.731265*	0.689694*	0.568477*				0.53626*	0.483369*	0.220503*	0.60058*		2.65654e-001*	3.47315e-001*	3.02894e-001*	4.85305e-001*	5.34183e-001*	3.38351e-001*	4.29209e-001*	6.12148e-001*
1.222222222*	0.571124*								0.494532*	0.196956*	0.394863*	0.465715*	0.569356*	0.73417*	0.730791*	0.687789*	0.565632*				0.534636*	0.479516*	0.223822*	0.601282*		2.66021e-001*	3.49851e-001*	3.04106e-001*	4.8494e-001*	5.31987e-001*	3.36515e-001*	4.2759e-001*	6.07646e-001*
1.225*	0.56838*								0.493184*	0.196692*	0.392083*	0.462593*	0.563578*	0.732258*	0.730341*	0.685886*	0.56288*				0.533292*	0.47584*	0.227224*	0.60215*		2.66577e-001*	3.52516e-001*	3.05354e-001*	4.84572e-001*	5.29764e-001*	3.34926e-001*	4.26348e-001*	6.03302e-001*
1.227777778*	0.565703*								0.491641*	0.196272*	0.389181*	0.459438*	0.557876*	0.730062*	0.729666*	0.683711*	0.559999*				0.53198*	0.472238*	0.230565*	0.602754*		2.67072e-001*	3.55172e-001*	3.06611e-001*	4.84198e-001*	5.27328e-001*	3.33464e-001*	4.24989e-001*	5.99058e-001*
1.230555556*	0.563094*								0.490022*	0.196163*	0.386474*	0.456446*	0.552462*	0.727917*	0.729106*	0.681386*	0.557124*				0.531023*	0.468963*	0.234128*	0.603757*		2.67497e-001*	3.57685e-001*	3.08008e-001*	4.84083e-001*	5.2467e-001*	3.31958e-001*	4.23703e-001*	5.95053e-001*
1.233333333*	0.560808*								0.488352*	0.195973*	0.383728*	0.453459*	0.546994*	0.725482*	0.728501*	0.678995*	0.55408*				0.530197*	0.465578*	0.237632*	0.604563*		2.68021e-001*	3.60308e-001*	3.09445e-001*	4.8399e-001*	5.21947e-001*	3.30566e-001*	4.22409e-001*	5.91188e-001*
1.236111111*	0.558487*								0.486418*	0.195903*	0.38104*	0.450757*	0.541717*	0.722813*	0.72782*	0.676391*	0.550942*				0.529304*	0.462223*	0.241126*	0.605339*		2.6871e-001*	3.63131e-001*	3.10957e-001*	4.83942e-001*	5.19068e-001*	3.29415e-001*	4.21232e-001*	5.87427e-001*
1.238888889*	0.556403*								0.484269*	0.195828*	0.378325*	0.44796*	0.536364*	0.720039*	0.727189*	0.673707*	0.547955*				0.528707*	0.459263*	0.24484*	0.606241*		2.69213e-001*	3.65969e-001*	3.12554e-001*	4.83923e-001*	5.16029e-001*	3.28307e-001*	4.2017e-001*	5.83726e-001*
1.241666667*	0.554378*								0.481949*	0.195973*	0.375678*	0.445184*	0.531214*	0.717004*	0.726593*	0.670836*	0.544853*				0.528211*	0.456434*	0.248647*	0.607214*		2.70028e-001*	3.68893e-001*	3.1429e-001*	4.84048e-001*	5.12915e-001*	3.27229e-001*	4.19252e-001*	5.8022e-001*
1.244444444*	0.552384*								0.47951*	0.196205*	0.373234*	0.442602*	0.526187*	0.713737*	0.725816*	0.667849*	0.541851*				0.527766*	0.453518*	0.25239*	0.607989*		2.70796e-001*	3.71909e-001*	3.16041e-001*	4.84364e-001*	5.09569e-001*	3.26191e-001*	4.18306e-001*	5.76796e-001*
1.247222222*	0.55051*								0.47706*	0.196421*	0.370942*	0.440209*	0.521379*	0.710264*	0.724885*	0.664657*	0.538835*				0.527364*	0.450654*	0.256084*	0.60877*		2.7164e-001*	3.74919e-001*	3.17788e-001*	4.84694e-001*	5.06284e-001*	3.25385e-001*	4.1756e-001*	5.73626e-001*
1.25*	0.548866*								0.47442*	0.196738*	0.368695*	0.437776*	0.516654*	0.706542*	0.723793*	0.661193*	0.535765*				0.527065*	0.447964*	0.259862*	0.609486*		2.72561e-001*	3.77998e-001*	3.19663e-001*	4.85056e-001*	5.02883e-001*	3.2477e-001*	4.16878e-001*	5.70543e-001*
1.252777778*	0.547289*								0.471752*	0.197039*	0.366542*	0.435449*	0.511989*	0.702912*	0.722769*	0.657813*	0.532841*				0.526859*	0.445348*	0.263686*	0.610163*		2.73391e-001*	3.81094e-001*	3.21551e-001*	4.85597e-001*	4.99533e-001*	3.24322e-001*	4.16353e-001*	5.6769e-001*
1.255555556*	0.545845*								0.468899*	0.19743*	0.36448*	0.433186*	0.507461*	0.699039*	0.721671*	0.654438*	0.529952*				0.527022*	0.44292*	0.267536*	0.610958*		2.74351e-001*	3.84139e-001*	3.2354e-001*	4.86117e-001*	4.96087e-001*	3.23972e-001*	4.16036e-001*	5.64857e-001*
1.258333333*	0.544604*								0.465848*	0.197887*	0.362401*	0.430947*	0.503007*	0.694928*	0.720421*	0.650915*	0.527163*				0.527058*	0.440583*	0.271418*	0.611692*		2.75318e-001*	3.87081e-001*	3.25554e-001*	4.86795e-001*	4.92408e-001*	3.23563e-001*	4.15577e-001*	5.62164e-001*
1.261111111*	0.543238*								0.46278*	0.198484*	0.360548*	0.428818*	0.498827*	0.690741*	0.718994*	0.647341*	0.524362*				0.527227*	0.438394*	0.275402*	0.612421*		2.76327e-001*	3.90216e-001*	3.27596e-001*	4.87519e-001*	4.88614e-001*	3.23284e-001*	4.15245e-001*	5.59525e-001*
1.263888889*	0.542071*								0.459695*	0.199218*	0.35879*	0.426755*	0.494623*	0.686457*	0.717465*	0.643776*	0.521681*				0.527591*	0.436324*	0.279388*	0.613029*		2.77526e-001*	3.93284e-001*	3.29685e-001*	4.8828e-001*	4.84836e-001*	3.23216e-001*	4.14949e-001*	5.57138e-001*
1.266666667*	0.541011*								0.456505*	0.200015*	0.357025*	0.424805*	0.490633*	0.681858*	0.715511*	0.639977*	0.51892*				0.528148*	0.434472*	0.283534*	0.613692*		2.7868e-001*	3.96425e-001*	3.31792e-001*	4.89221e-001*	4.81109e-001*	3.23276e-001*	4.14723e-001*	5.54806e-001*
1.269444444*	0.540035*								0.453266*	0.200884*	0.355451*	0.423158*	0.48676*	0.677332*	0.713557*	0.636218*	0.516231*				0.528817*	0.432644*	0.287626*	0.614193*		2.79926e-001*	3.99786e-001*	3.34039e-001*	4.9032e-001*	4.77321e-001*	3.23533e-001*	4.14767e-001*	5.52441e-001*
1.272222222*	0.539135*								0.450102*	0.201596*	0.353861*	0.42142*	0.482957*	0.672891*	0.711466*	0.632473*	0.513698*				0.529415*	0.430904*	0.291676*	0.614622*		2.80997e-001*	4.03196e-001*	3.36459e-001*	4.91512e-001*	4.73647e-001*	3.23944e-001*	4.14889e-001*	5.50422e-001*
1.275*	0.53839*								0.446995*	0.202451*	0.352416*	0.419765*	0.479231*	0.668315*	0.709117*	0.628634*	0.511267*				0.530219*	0.429366*	0.29587*	0.614943*		2.82321e-001*	4.06355e-001*	3.38695e-001*	4.92559e-001*	4.69886e-001*	3.24398e-001*	4.15076e-001*	5.48554e-001*
1.277777778*	0.537721*								0.443965*	0.203368*	0.350956*	0.418207*	0.475587*	0.663724*	0.706698*	0.624777*	0.508822*				0.531005*	0.427851*	0.299952*	0.615107*		2.83767e-001*	4.09681e-001*	3.4108e-001*	4.93794e-001*	4.66074e-001*	3.24932e-001*	4.15406e-001*	5.46787e-001*
1.280555556*	0.53724*								0.440745*	0.204314*	0.349603*	0.416801*	0.472152*	0.658957*	0.70388*	0.620717*	0.50636*				0.531923*	0.426425*	0.304016*	0.615252*		2.84997e-001*	4.13057e-001*	3.43684e-001*	4.95183e-001*	4.62322e-001*	3.25673e-001*	4.15688e-001*	5.45014e-001*
1.283333333*	0.53656*								0.437472*	0.205327*	0.348542*	0.415527*	0.468895*	0.654198*	0.700928*	0.616563*	0.504002*				0.532834*	0.42494*	0.308149*	0.615343*		2.86368e-001*	4.16487e-001*	3.46296e-001*	4.96658e-001*	4.5864e-001*	3.26584e-001*	4.16231e-001*	5.43428e-001*
1.286111111*	0.536064*								0.434315*	0.206485*	0.3476*	0.414294*	0.465787*	0.649604*	0.697864*	0.612654*	0.50172*				0.53379*	0.423622*	0.312306*	0.615374*		2.87905e-001*	4.19891e-001*	3.48986e-001*	4.9831e-001*	4.55091e-001*	3.27633e-001*	4.1684e-001*	5.42066e-001*
1.288888889*	0.535729*								0.430961*	0.207683*	0.346592*	0.413097*	0.462689*	0.644959*	0.694519*	0.60876*	0.499361*				0.534951*	0.422546*	0.316571*	0.615369*		2.894e-001*	4.2327e-001*	3.51618e-001*	4.99896e-001*	4.51508e-001*	3.28741e-001*	4.17481e-001*	5.4077e-001*
1.291666667*	0.535394*								0.427815*	0.208889*	0.34577*	0.412133*	0.459741*	0.640272*	0.690819*	0.604687*	0.497057*				0.536299*	0.421497*	0.320918*	0.615317*		2.90775e-001*	4.26643e-001*	3.54346e-001*	5.01528e-001*	4.47922e-001*	3.29861e-001*	4.18291e-001*	5.39736e-001*
1.294444444*	0.535185*								0.424618*	0.209944*	0.344964*	0.411131*	0.456862*	0.635606*	0.687022*	0.600672*	0.494826*				0.537724*	0.420572*	0.325208*	0.615025*		2.92295e-001*	4.30007e-001*	3.5708e-001*	5.03136e-001*	4.44437e-001*	3.311e-001*	4.19056e-001*	5.38635e-001*
1.297222222*	0.535043*								0.421787*	0.211294*	0.344225*	0.410252*	0.454204*	0.631046*	0.683294*	0.596849*	0.492746*				0.538996*	0.419902*	0.329565*	0.614695*		2.93978e-001*	4.33346e-001*	3.59933e-001*	5.0493e-001*	4.40982e-001*	3.32345e-001*	4.198e-001*	5.37891e-001*
1.3*	0.535097*								0.418726*	0.212947*	0.343746*	0.409579*	0.451759*	0.626422*	0.679303*	0.592964*	0.490501*				0.540461*	0.419247*	0.333814*	0.614157*		2.95788e-001*	4.36656e-001*	3.62673e-001*	5.06809e-001*	4.37545e-001*	3.33646e-001*	4.20643e-001*	5.37052e-001*
1.302777778*	0.535103*								0.415956*	0.214388*	0.343184*	0.40885*	0.449204*	0.62171*	0.675032*	0.589088*	0.488249*				0.541929*	0.418599*	0.338087*	0.61357*		2.9764e-001*	4.40059e-001*	3.65632e-001*	5.08794e-001*	4.3422e-001*	3.35083e-001*	4.21634e-001*	5.36401e-001*
1.305555556*	0.535216*								0.413043*	0.216021*	0.342694*	0.408318*	0.446826*	0.616988*	0.670597*	0.585059*	0.485988*				0.543279*	0.418038*	0.342397*	0.612892*		2.99431e-001*	4.43183e-001*	3.68309e-001*	5.10761e-001*	4.3096e-001*	3.36505e-001*	4.22687e-001*	5.3577e-001*
1.308333333*	0.535363*								0.410315*	0.217743*	0.342218*	0.407783*	0.44466*	0.612295*	0.666218*	0.581114*	0.483874*				0.54491*	0.417611*	0.346846*	0.612074*		3.01298e-001*	4.46326e-001*	3.71279e-001*	5.12922e-001*	4.27801e-001*	3.38137e-001*	4.23796e-001*	5.35373e-001*
1.311111111*	0.535555*								0.407926*	0.21947*	0.341887*	0.407422*	0.442636*	0.607676*	0.661543*	0.577201*	0.48187*				0.546472*	0.417182*	0.351111*	0.611213*		3.0332e-001*	4.4962e-001*	3.74459e-001*	5.15191e-001*	4.24821e-001*	3.39896e-001*	4.25005e-001*	5.3532e-001*
1.313888889*	0.535749*								0.405355*	0.221353*	0.341773*	0.407342*	0.440815*	0.603287*	0.65684*	0.57355*	0.480013*				0.548226*	0.416978*	0.355533*	0.610341*		3.05343e-001*	4.52832e-001*	3.77545e-001*	5.17545e-001*	4.21867e-001*	3.41843e-001*	4.26237e-001*	5.35118e-001*
1.316666667*	0.536097*								0.402912*	0.223116*	0.341538*	0.407015*	0.438767*	0.599023*	0.652219*	0.569891*	0.478349*				0.549999*	0.416982*	0.3599*	0.609394*		3.07236e-001*	4.55992e-001*	3.80654e-001*	5.19716e-001*	4.19049e-001*	3.43906e-001*	4.27761e-001*	5.35061e-001*
1.319444444*	0.536431*								0.400667*	0.225104*	0.341524*	0.406915*	0.437033*	0.594617*	0.647237*	0.566388*	0.476534*				0.551834*	0.416906*	0.364328*	0.608355*		3.09259e-001*	4.59115e-001*	3.83814e-001*	5.22096e-001*	4.16165e-001*	3.45998e-001*	4.29257e-001*	5.35184e-001*
1.322222222*	0.536977*								0.398191*	0.227105*	0.34148*	0.406833*	0.4355*	0.590414*	0.642272*	0.562966*	0.474808*				0.553532*	0.416726*	0.368535*	0.607084*		3.11446e-001*	4.62187e-001*	3.87089e-001*	5.24622e-001*	4.13412e-001*	3.4807e-001*	4.30744e-001*	5.3534e-001*
1.325*	0.537509*								0.395901*	0.229288*	0.341612*	0.406784*	0.434057*	0.586091*	0.637198*	0.559398*	0.472985*				0.555446*	0.416852*	0.372953*	0.605988*		3.13689e-001*	4.65243e-001*	3.90271e-001*	5.27072e-001*	4.10631e-001*	3.50265e-001*	4.32328e-001*	5.35591e-001*
1.327777778*	0.538049*								0.393832*	0.231578*	0.341777*	0.40683*	0.432764*	0.581853*	0.632217*	0.555927*	0.471221*				0.55724*	0.416887*	0.377293*	0.604745*		3.15919e-001*	4.68352e-001*	3.93456e-001*	5.29672e-001*	4.07905e-001*	3.52353e-001*	4.33947e-001*	5.35979e-001*
1.330555556*	0.538509*								0.391932*	0.233577*	0.341858*	0.406863*	0.431359*	0.577822*	0.627295*	0.552633*	0.46975*				0.55922*	0.417312*	0.381724*	0.60357*		3.18189e-001*	4.71377e-001*	3.96693e-001*	5.32144e-001*	4.05365e-001*	3.54468e-001*	4.35595e-001*	5.36701e-001*
1.333333333*	0.539122*								0.39006*	0.235809*	0.342131*	0.407133*	0.430134*	0.573771*	0.622206*	0.549257*	0.468279*				0.561018*	0.417651*	0.385908*	0.602203*		3.20508e-001*	4.74328e-001*	3.9991e-001*	5.34771e-001*	4.03117e-001*	3.56851e-001*	4.37405e-001*	5.37369e-001*
1.336111111*	0.539776*								0.38815*	0.238301*	0.342665*	0.407616*	0.429106*	0.569929*	0.617236*	0.545985*	0.466778*				0.562931*	0.418154*	0.390153*	0.600929*		3.22983e-001*	4.77315e-001*	4.03343e-001*	5.37395e-001*	4.00832e-001*	3.59197e-001*	4.39207e-001*	5.38103e-001*
1.338888889*	0.540367*								0.386375*	0.240734*	0.343317*	0.4081*	0.428146*	0.565971*	0.612191*	0.542658*	0.465248*				0.564903*	0.418778*	0.394314*	0.599656*		3.25469e-001*	4.80265e-001*	4.06813e-001*	5.40104e-001*	3.9861e-001*	3.61671e-001*	4.41049e-001*	5.3898e-001*
1.341666667*	0.541211*								0.384884*	0.243163*	0.344097*	0.408675*	0.427333*	0.562338*	0.607394*	0.539584*	0.463958*				0.566784*	0.419452*	0.398442*	0.598325*		3.27866e-001*	4.83269e-001*	4.10148e-001*	5.42752e-001*	3.96511e-001*	3.64269e-001*	4.42972e-001*	5.39978e-001*
1.344444444*	0.542021*								0.383291*	0.245732*	0.345024*	0.409454*	0.426646*	0.558727*	0.602551*	0.536481*	0.462567*				0.568808*	0.420182*	0.402673*	0.597057*		3.30411e-001*	4.86345e-001*	4.1363e-001*	5.45514e-001*	3.94666e-001*	3.66928e-001*	4.45033e-001*	5.4098e-001*
1.347222222*	0.54289*								0.381758*	0.248295*	0.345774*	0.410272*	0.42611*	0.555236*	0.597908*	0.533515*	0.461458*				0.5708*	0.421047*	0.406923*	0.595781*		3.32884e-001*	4.89407e-001*	4.17159e-001*	5.48371e-001*	3.92758e-001*	3.69627e-001*	4.47047e-001*	5.42183e-001*
1.35*	0.543735*								0.380202*	0.25103*	0.346786*	0.411264*	0.425772*	0.551699*	0.593245*	0.530646*	0.460315*				0.572909*	0.422242*	0.411323*	0.59468*		3.3551e-001*	4.92484e-001*	4.20738e-001*	5.5131e-001*	3.90918e-001*	3.72376e-001*	4.49183e-001*	5.43361e-001*
1.352777778*	0.544611*								0.378852*	0.253819*	0.347946*	0.412177*	0.425326*	0.548237*	0.58865*	0.527808*	0.459207*				0.574955*	0.423416*	0.415552*	0.593477*		3.38121e-001*	4.95589e-001*	4.242e-001*	5.54295e-001*	3.89139e-001*	3.75098e-001*	4.51254e-001*	5.44689e-001*
1.355555556*	0.545478*								0.377621*	0.256635*	0.349018*	0.413256*	0.42504*	0.544889*	0.58421*	0.525135*	0.458337*				0.577024*	0.42458*	0.419673*	0.592255*		3.40712e-001*	4.98489e-001*	4.27545e-001*	5.57201e-001*	3.87654e-001*	3.78144e-001*	4.53555e-001*	5.46208e-001*
1.358333333*	0.546159*								0.376544*	0.25959*	0.350342*	0.414568*	0.42501*	0.541671*	0.579674*	0.52254*	0.457405*				0.579037*	0.42584*	0.423767*	0.591076*		3.43354e-001*	5.01427e-001*	4.31011e-001*	5.60154e-001*	3.86193e-001*	3.81113e-001*	4.55854e-001*	5.47752e-001*
1.361111111*	0.546987*								0.375503*	0.262457*	0.351568*	0.415667*	0.424884*	0.538315*	0.574981*	0.519765*	0.456429*				0.581169*	0.427215*	0.427865*	0.589937*		3.46088e-001*	5.04381e-001*	4.34534e-001*	5.6317e-001*	3.84775e-001*	3.84028e-001*	4.58159e-001*	5.49347e-001*
1.363888889*	0.547855*								0.374501*	0.265356*	0.352981*	0.416866*	0.424999*	0.535182*	0.570462*	0.517231*	0.455703*				0.583188*	0.428643*	0.43195*	0.58886*		3.48907e-001*	5.0728e-001*	4.38003e-001*	5.66142e-001*	3.83498e-001*	3.87003e-001*	4.60492e-001*	5.51118e-001*
1.366666667*	0.549017*								0.373743*	0.268401*	0.354238*	0.418269*	0.425268*	0.532269*	0.566123*	0.514845*	0.45514*				0.585029*	0.429914*	0.435816*	0.587608*		3.51688e-001*	5.10156e-001*	4.41676e-001*	5.69285e-001*	3.82257e-001*	3.89989e-001*	4.62733e-001*	5.52962e-001*
1.369444444*	0.550007*								0.373221*	0.271591*	0.355796*	0.419786*	0.425606*	0.529401*	0.561814*	0.512612*	0.454629*				0.586809*	0.431261*	0.439576*	0.586424*		3.54609e-001*	5.13101e-001*	4.45228e-001*	5.72417e-001*	3.81225e-001*	3.93094e-001*	4.65223e-001*	5.54953e-001*
1.372222222*	0.550967*								0.372657*	0.274912*	0.357477*	0.421229*	0.426033*	0.526825*	0.557649*	0.510664*	0.454212*				0.58867*	0.432823*	0.443438*	0.585314*		3.57521e-001*	5.15874e-001*	4.48789e-001*	5.75464e-001*	3.80316e-001*	3.96302e-001*	4.67656e-001*	5.56961e-001*
1.375*	0.551973*								0.372002*	0.278161*	0.359059*	0.422838*	0.426477*	0.524398*	0.553547*	0.508826*	0.453886*				0.590683*	0.434465*	0.447227*	0.58425*		3.60467e-001*	5.18708e-001*	4.52402e-001*	5.78651e-001*	3.79319e-001*	3.99548e-001*	4.70205e-001*	5.59015e-001*
1.377777778*	0.552968*								0.371389*	0.281358*	0.360739*	0.424499*	0.426992*	0.521897*	0.549445*	0.506969*	0.453671*				0.592671*	0.436152*	0.450969*	0.583177*		3.63315e-001*	5.21517e-001*	4.55933e-001*	5.81765e-001*	3.78464e-001*	4.02775e-001*	4.72696e-001*	5.60973e-001*
1.380555556*	0.554073*								0.371003*	0.284698*	0.362471*	0.426239*	0.427683*	0.519469*	0.545315*	0.505042*	0.453523*				0.594516*	0.437785*	0.454762*	0.582295*		3.66176e-001*	5.24324e-001*	4.59632e-001*	5.8501e-001*	3.77645e-001*	4.05993e-001*	4.75155e-001*	5.63082e-001*
1.383333333*	0.555284*								0.370781*	0.28798*	0.364307*	0.427993*	0.428495*	0.517225*	0.541442*	0.503466*	0.453516*				0.596516*	0.439678*	0.458547*	0.581638*		3.6904e-001*	5.27001e-001*	4.63174e-001*	5.88212e-001*	3.76886e-001*	4.09065e-001*	4.77641e-001*	5.65274e-001*
1.386111111*	0.556576*								0.370543*	0.291267*	0.366209*	0.42981*	0.429369*	0.515153*	0.537668*	0.501967*	0.453504*				0.598405*	0.44156*	0.462092*	0.580915*		3.72142e-001*	5.29692e-001*	4.66774e-001*	5.91418e-001*	3.76173e-001*	4.12224e-001*	4.80221e-001*	5.67347e-001*
1.388888889*	0.557634*								0.370399*	0.294715*	0.368228*	0.431721*	0.430489*	0.513069*	0.53388*	0.500372*	0.453427*				0.600267*	0.443495*	0.465672*	0.580142*		3.75296e-001*	5.32392e-001*	4.70381e-001*	5.94613e-001*	3.75672e-001*	4.15548e-001*	4.82908e-001*	5.69501e-001*
1.391666667*	0.558785*								0.37043*	0.298157*	0.370295*	0.433757*	0.43159*	0.51104*	0.530146*	0.498671*	0.453417*				0.602184*	0.445423*	0.469186*	0.579415*		3.78321e-001*	5.34836e-001*	4.7379e-001*	5.97758e-001*	3.75253e-001*	4.18797e-001*	4.85574e-001*	5.7178e-001*
1.394444444*	0.559999*								0.370677*	0.301723*	0.372475*	0.435824*	0.432716*	0.509075*	0.526506*	0.497054*	0.453549*				0.604086*	0.447524*	0.472695*	0.579003*		3.81388e-001*	5.37283e-001*	4.77241e-001*	6.0097e-001*	3.74998e-001*	4.22268e-001*	4.88318e-001*	5.74177e-001*
1.397222222*	0.561303*								0.370971*	0.305368*	0.374762*	0.437905*	0.43398*	0.507214*	0.522881*	0.495634*	0.453668*				0.605741*	0.449665*	0.476041*	0.578529*		3.84568e-001*	5.39866e-001*	4.80791e-001*	6.04261e-001*	3.74774e-001*	4.25672e-001*	4.9106e-001*	5.76706e-001*
1.4*	0.562655*								0.371159*	0.308836*	0.377012*	0.440024*	0.435246*	0.50561*	0.519497*	0.494451*	0.454068*				0.607256*	0.451589*	0.479246*	0.57792*		3.87707e-001*	5.42286e-001*	4.84301e-001*	6.07345e-001*	3.74685e-001*	4.29016e-001*	4.93685e-001*	5.79116e-001*
1.402777778*	0.563859*								0.371511*	0.312383*	0.379306*	0.442188*	0.436441*	0.50393*	0.516014*	0.493201*	0.454467*				0.608767*	0.453684*	0.482533*	0.577441*		3.90843e-001*	5.44696e-001*	4.87758e-001*	6.10481e-001*	3.74578e-001*	4.3237e-001*	4.963e-001*	5.81625e-001*
1.405555556*	0.565082*								0.371912*	0.316092*	0.381722*	0.444396*	0.437927*	0.502441*	0.512621*	0.492037*	0.454985*				0.610296*	0.455837*	0.485915*	0.577061*		3.94012e-001*	5.46974e-001*	4.91196e-001*	6.13488e-001*	3.74667e-001*	4.35831e-001*	4.99047e-001*	5.84239e-001*
1.408333333*	0.566314*								0.372485*	0.319711*	0.38402*	0.446609*	0.439435*	0.500908*	0.509402*	0.490939*	0.455431*				0.611711*	0.457853*	0.488986*	0.576678*		3.97176e-001*	5.49201e-001*	4.94617e-001*	6.16461e-001*	3.74851e-001*	4.39419e-001*	5.01963e-001*	5.8679e-001*
1.411111111*	0.567473*								0.373039*	0.323541*	0.386568*	0.449096*	0.441225*	0.49951*	0.506437*	0.490113*	0.456032*				0.613088*	0.459971*	0.491931*	0.576421*		4.00329e-001*	5.5146e-001*	4.98093e-001*	6.1956e-001*	3.75003e-001*	4.42929e-001*	5.04578e-001*	5.89396e-001*
1.413888889*	0.568707*								0.373632*	0.32737*	0.389244*	0.451682*	0.44307*	0.498298*	0.503624*	0.489401*	0.456792*				0.614544*	0.462333*	0.494997*	0.576323*		4.03456e-001*	5.53566e-001*	5.01574e-001*	6.22663e-001*	3.75359e-001*	4.46481e-001*	5.07274e-001*	5.92055e-001*
1.416666667*	0.569922*								0.374394*	0.331093*	0.391777*	0.454154*	0.444696*	0.497157*	0.500883*	0.488683*	0.457579*				0.615937*	0.464584*	0.497896*	0.576133*		4.06674e-001*	5.55499e-001*	5.04862e-001*	6.25541e-001*	3.75793e-001*	4.5004e-001*	5.09945e-001*	5.94524e-001*
1.419444444*	0.571153*								0.375257*	0.33509*	0.394582*	0.456878*	0.446611*	0.496104*	0.498042*	0.48807*	0.458409*				0.61732*	0.466944*	0.500853*	0.576108*		4.09989e-001*	5.57522e-001*	5.08163e-001*	6.28434e-001*	3.76343e-001*	4.53536e-001*	5.1267e-001*	5.97013e-001*
1.422222222*	0.57252*								0.376193*	0.339045*	0.397311*	0.45956*	0.448648*	0.494998*	0.495313*	0.487692*	0.459376*				0.618407*	0.469157*	0.503695*	0.576025*		4.13213e-001*	5.59597e-001*	5.11441e-001*	6.31311e-001*	3.76953e-001*	4.56978e-001*	5.15344e-001*	5.99613e-001*
1.425*	0.573827*								0.377363*	0.343064*	0.40009*	0.462368*	0.450749*	0.493912*	0.492596*	0.487233*	0.460391*				0.619417*	0.471399*	0.50647*	0.576025*		4.16423e-001*	5.61473e-001*	5.1469e-001*	6.34212e-001*	3.77605e-001*	4.60442e-001*	5.18034e-001*	6.02369e-001*
1.427777778*	0.57496*								0.378532*	0.346942*	0.402889*	0.465145*	0.452823*	0.493134*	0.490138*	0.487005*	0.461548*				0.620406*	0.473669*	0.50911*	0.576182*		4.19556e-001*	5.63289e-001*	5.17929e-001*	6.37127e-001*	3.78195e-001*	4.63878e-001*	5.20787e-001*	6.05042e-001*
1.430555556*	0.576041*								0.379666*	0.350946*	0.405822*	0.468019*	0.455067*	0.492274*	0.487711*	0.486785*	0.462682*				0.621118*	0.475915*	0.511647*	0.576312*		4.22766e-001*	5.65044e-001*	5.21174e-001*	6.39868e-001*	3.7882e-001*	4.67286e-001*	5.23396e-001*	6.0757e-001*
1.433333333*	0.577113*								0.380908*	0.35489*	0.408668*	0.470762*	0.457293*	0.491614*	0.485331*	0.486609*	0.463821*				0.621847*	0.478152*	0.514029*	0.57659*		4.26e-001*	5.66805e-001*	5.24363e-001*	6.42708e-001*	3.79605e-001*	4.70703e-001*	5.26095e-001*	6.10078e-001*
1.436111111*	0.578183*								0.382336*	0.359007*	0.411807*	0.473811*	0.459723*	0.491051*	0.483158*	0.486446*	0.465183*				0.622509*	0.480328*	0.516102*	0.576836*		4.29212e-001*	5.6843e-001*	5.27489e-001*	6.45524e-001*	3.80524e-001*	4.74137e-001*	5.28763e-001*	6.12658e-001*
1.438888889*	0.579229*								0.383812*	0.36292*	0.414784*	0.476763*	0.462132*	0.49066*	0.48114*	0.486428*	0.466584*				0.623145*	0.482614*	0.518242*	0.577173*		4.32334e-001*	5.69856e-001*	5.30544e-001*	6.48207e-001*	3.81627e-001*	4.77607e-001*	5.31477e-001*	6.1527e-001*
1.441666667*	0.580281*								0.385379*	0.366734*	0.417782*	0.479583*	0.464395*	0.49031*	0.479307*	0.48652*	0.468004*				0.62372*	0.484848*	0.520368*	0.577604*		4.35545e-001*	5.7111e-001*	5.33652e-001*	6.50877e-001*	3.82613e-001*	4.81e-001*	5.3401e-001*	6.17879e-001*
1.444444444*	0.581284*								0.387056*	0.370708*	0.420985*	0.482614*	0.466912*	0.489919*	0.477324*	0.486614*	0.469369*				0.624166*	0.487147*	0.522372*	0.578002*		4.38718e-001*	5.72162e-001*	5.36652e-001*	6.53577e-001*	3.83723e-001*	4.84357e-001*	5.36531e-001*	6.20389e-001*
1.447222222*	0.58231*								0.388836*	0.37458*	0.424056*	0.485456*	0.469368*	0.489682*	0.475513*	0.486781*	0.470902*				0.624555*	0.489371*	0.524152*	0.578611*		4.41894e-001*	5.73343e-001*	5.39783e-001*	6.56519e-001*	3.85079e-001*	4.87778e-001*	5.39132e-001*	6.22906e-001*
1.45*	0.583295*								0.390605*	0.378345*	0.427084*	0.488299*	0.471828*	0.489571*	0.473755*	0.487062*	0.472428*				0.624798*	0.491515*	0.525862*	0.579206*		4.45032e-001*	5.74445e-001*	5.4282e-001*	6.59376e-001*	3.86502e-001*	4.91169e-001*	5.41822e-001*	6.25323e-001*
1.452777778*	0.584192*								0.392459*	0.382136*	0.430387*	0.491353*	0.47447*	0.489599*	0.472048*	0.487432*	0.473992*				0.624901*	0.493561*	0.52745*	0.579749*		4.4816e-001*	5.75359e-001*	5.45739e-001*	6.61928e-001*	3.88004e-001*	4.94512e-001*	5.44487e-001*	6.27697e-001*
1.455555556*	0.585012*								0.394335*	0.38596*	0.433676*	0.494413*	0.477118*	0.489585*	0.470523*	0.488001*	0.475592*				0.624869*	0.495686*	0.528915*	0.580509*		4.51236e-001*	5.7609e-001*	5.48528e-001*	6.64418e-001*	3.89554e-001*	4.97893e-001*	5.47087e-001*	6.30077e-001*
1.458333333*	0.585892*								0.39622*	0.389896*	0.437081*	0.497542*	0.479875*	0.489502*	0.468929*	0.488391*	0.477138*				0.62472*	0.497813*	0.530242*	0.581257*		4.54326e-001*	5.76983e-001*	5.51384e-001*	6.67047e-001*	3.91114e-001*	5.01186e-001*	5.49647e-001*	6.32469e-001*
1.461111111*	0.586802*								0.398296*	0.393697*	0.440357*	0.500625*	0.482606*	0.489656*	0.467525*	0.489096*	0.478792*				0.624615*	0.500052*	0.531663*	0.582116*		4.57316e-001*	5.77788e-001*	5.54213e-001*	6.69758e-001*	3.92686e-001*	5.04502e-001*	5.52336e-001*	6.34858e-001*
1.463888889*	0.587621*								0.400506*	0.397481*	0.443636*	0.503637*	0.485319*	0.489857*	0.466144*	0.489865*	0.480474*				0.624479*	0.502215*	0.533055*	0.583081*		4.60371e-001*	5.78465e-001*	5.56945e-001*	6.72406e-001*	3.94235e-001*	5.07787e-001*	5.5481e-001*	6.37159e-001*
1.466666667*	0.588401*								0.402855*	0.401315*	0.447113*	0.506859*	0.488177*	0.490364*	0.46496*	0.490718*	0.482311*				0.624092*	0.504233*	0.534057*	0.583905*		4.63398e-001*	5.7906e-001*	5.59631e-001*	6.75084e-001*	3.9593e-001*	5.11066e-001*	5.57292e-001*	6.39657e-001*
1.469444444*	0.589169*								0.405114*	0.404809*	0.450248*	0.509856*	0.490838*	0.490963*	0.463995*	0.491646*	0.484321*				0.623663*	0.506184*	0.534971*	0.584738*		4.66443e-001*	5.79559e-001*	5.62326e-001*	6.77703e-001*	3.97728e-001*	5.14332e-001*	5.59922e-001*	6.42034e-001*
1.472222222*	0.589813*								0.407565*	0.408473*	0.453505*	0.512935*	0.493631*	0.491353*	0.46292*	0.492511*	0.486247*				0.623354*	0.5083*	0.535947*	0.585761*		4.69471e-001*	5.79961e-001*	5.6487e-001*	6.80183e-001*	3.99471e-001*	5.17524e-001*	5.62413e-001*	6.44301e-001*
1.475*	0.590428*								0.410087*	0.412119*	0.456839*	0.516115*	0.496525*	0.491955*	0.462064*	0.493411*	0.488248*				0.622866*	0.510293*	0.536689*	0.586687*		4.72422e-001*	5.80364e-001*	5.67349e-001*	6.82682e-001*	4.01361e-001*	5.20785e-001*	5.65019e-001*	6.46462e-001*
1.477777778*	0.590957*								0.412529*	0.415635*	0.460052*	0.519094*	0.499188*	0.492426*	0.461058*	0.494231*	0.490124*				0.622437*	0.512374*	0.537441*	0.587886*		4.7547e-001*	5.80623e-001*	5.69751e-001*	6.85164e-001*	4.03262e-001*	5.23904e-001*	5.67506e-001*	6.48764e-001*
1.480555556*	0.591542*								0.415195*	0.419315*	0.463425*	0.522199*	0.501949*	0.492988*	0.460248*	0.495288*	0.492178*				0.621838*	0.514038*	0.537935*	0.588969*		4.78375e-001*	5.80764e-001*	5.72149e-001*	6.87556e-001*	4.05261e-001*	5.26903e-001*	5.69908e-001*	6.51207e-001*
1.483333333*	0.592106*								0.417914*	0.422788*	0.466508*	0.525122*	0.504528*	0.493826*	0.459696*	0.496502*	0.494371*				0.621156*	0.515801*	0.538525*	0.590153*		4.81323e-001*	5.80911e-001*	5.7443e-001*	6.89917e-001*	4.07294e-001*	5.29843e-001*	5.72261e-001*	6.53482e-001*
1.486111111*	0.592621*								0.42058*	0.426247*	0.469819*	0.52803*	0.507254*	0.494673*	0.459071*	0.497656*	0.496502*				0.620524*	0.517676*	0.539173*	0.591502*		4.8425e-001*	5.81014e-001*	5.76718e-001*	6.92219e-001*	4.09474e-001*	5.3295e-001*	5.74661e-001*	6.55658e-001*
1.488888889*	0.593054*								0.423363*	0.429788*	0.473138*	0.531119*	0.510115*	0.495509*	0.458652*	0.498931*	0.498639*				0.619836*	0.519455*	0.539642*	0.592919*		4.87158e-001*	5.81056e-001*	5.7908e-001*	6.94676e-001*	4.1163e-001*	5.35899e-001*	5.7698e-001*	6.57918e-001*
1.491666667*	0.593363*								0.426299*	0.433319*	0.476424*	0.5341*	0.512986*	0.496398*	0.458373*	0.500304*	0.500731*				0.619106*	0.521177*	0.540097*	0.594254*		4.89996e-001*	5.80807e-001*	5.81268e-001*	6.96847e-001*	4.13988e-001*	5.39008e-001*	5.79464e-001*	6.60164e-001*
1.494444444*	0.593738*								0.429221*	0.436767*	0.479757*	0.537128*	0.515907*	0.497434*	0.458224*	0.501769*	0.502909*				0.618435*	0.522742*	0.540446*	0.595525*		4.92942e-001*	5.807e-001*	5.83389e-001*	6.99073e-001*	4.16302e-001*	5.42016e-001*	5.81773e-001*	6.62407e-001*
1.497222222*	0.594137*								0.432233*	0.440127*	0.482942*	0.540028*	0.518775*	0.498404*	0.45793*	0.503253*	0.505063*				0.617905*	0.524334*	0.540866*	0.59681*		4.95866e-001*	5.8069e-001*	5.85523e-001*	7.01258e-001*	4.18573e-001*	5.44971e-001*	5.84119e-001*	6.64735e-001*
1.5*	0.594458*								0.435241*	0.443454*	0.486004*	0.54265*	0.521528*	0.499557*	0.457778*	0.504871*	0.507376*				0.617353*	0.525839*	0.5412*	0.598158*		4.98649e-001*	5.80624e-001*	5.8773e-001*	7.03497e-001*	4.20844e-001*	5.47828e-001*	5.86434e-001*	6.66969e-001*
1.502777778*	0.594586*								0.438469*	0.446909*	0.489138*	0.545457*	0.524494*	0.50073*	0.457677*	0.506408*	0.50958*				0.616743*	0.527347*	0.541653*	0.599598*		5.01465e-001*	5.80491e-001*	5.89866e-001*	7.05495e-001*	4.23209e-001*	5.50651e-001*	5.88538e-001*	6.69195e-001*
1.505555556*	0.594746*								0.44143*	0.450124*	0.492196*	0.54828*	0.527424*	0.501918*	0.457629*	0.507966*	0.511758*				0.616017*	0.528747*	0.54201*	0.601064*		5.04104e-001*	5.80481e-001*	5.91912e-001*	7.0751e-001*	4.25592e-001*	5.535e-001*	5.90656e-001*	6.71196e-001*
1.508333333*	0.594958*								0.444557*	0.452999*	0.495148*	0.551066*	0.530209*	0.503102*	0.45763*	0.509567*	0.513786*				0.615349*	0.530027*	0.542429*	0.602514*		5.07001e-001*	5.8049e-001*	5.9397e-001*	7.09458e-001*	4.28017e-001*	5.5638e-001*	5.92717e-001*	6.73228e-001*
1.511111111*	0.595019*								0.447593*	0.455917*	0.498144*	0.55378*	0.532998*	0.504543*	0.457786*	0.511329*	0.516056*				0.614641*	0.531301*	0.542782*	0.604011*		5.0997e-001*	5.80275e-001*	5.95921e-001*	7.1129e-001*	4.30354e-001*	5.59117e-001*	5.94659e-001*	6.75264e-001*
1.513888889*	0.594996*								0.450751*	0.458829*	0.501123*	0.556465*	0.535746*	0.506088*	0.458083*	0.513124*	0.518362*				0.614061*	0.532489*	0.543185*	0.605576*		5.12814e-001*	5.79962e-001*	5.97602e-001*	7.12998e-001*	4.32782e-001*	5.61802e-001*	5.96623e-001*	6.77305e-001*
1.516666667*	0.595035*								0.453992*	0.461701*	0.503989*	0.559101*	0.538555*	0.507584*	0.458427*	0.514988*	0.520714*				0.613493*	0.533592*	0.543582*	0.607223*		5.156e-001*	5.79968e-001*	5.99485e-001*	7.15014e-001*	4.35286e-001*	5.6464e-001*	5.98646e-001*	6.79382e-001*
1.519444444*	0.594811*								0.457247*	0.464482*	0.506652*	0.561589*	0.541256*	0.508991*	0.458903*	0.516846*	0.522916*				0.613003*	0.534629*	0.543887*	0.608809*		5.18334e-001*	5.79933e-001*	6.01251e-001*	7.16881e-001*	4.37704e-001*	5.67289e-001*	6.00439e-001*	6.81393e-001*
1.522222222*	0.594662*								0.460604*	0.467331*	0.5094*	0.564268*	0.544012*	0.510487*	0.459371*	0.518694*	0.525042*				0.612455*	0.535575*	0.544107*	0.61029*		5.20968e-001*	5.79954e-001*	6.02962e-001*	7.18654e-001*	4.40108e-001*	5.6995e-001*	6.02296e-001*	6.83328e-001*
1.525*	0.594338*								0.464073*	0.469963*	0.51211*	0.5667*	0.546677*	0.512113*	0.459991*	0.520681*	0.52734*				0.612037*	0.536391*	0.544473*	0.611977*		5.23778e-001*	5.80012e-001*	6.0448e-001*	7.20404e-001*	4.42518e-001*	5.72525e-001*	6.03918e-001*	6.85344e-001*
1.527777778*	0.594085*								0.467474*	0.472556*	0.514718*	0.569158*	0.549259*	0.513849*	0.460767*	0.522756*	0.529723*				0.61164*	0.537124*	0.54491*	0.613715*		5.26499e-001*	5.80087e-001*	6.05977e-001*	7.22154e-001*	4.45152e-001*	5.75207e-001*	6.05563e-001*	6.87287e-001*
1.530555556*	0.59368*								0.470803*	0.475023*	0.517306*	0.57157*	0.551881*	0.515625*	0.461443*	0.524659*	0.531917*				0.611179*	0.537785*	0.545344*	0.615427*		5.29206e-001*	5.80222e-001*	6.0729e-001*	7.23791e-001*	4.47855e-001*	5.77747e-001*	6.0725e-001*	6.89171e-001*
1.533333333*	0.593252*								0.474158*	0.47729*	0.519813*	0.57387*	0.554371*	0.517319*	0.462218*	0.526505*	0.533978*				0.611061*	0.5385*	0.545942*	0.617325*		5.31895e-001*	5.80346e-001*	6.08638e-001*	7.25368e-001*	4.50475e-001*	5.80247e-001*	6.08765e-001*	6.90931e-001*
1.536111111*	0.592876*								0.477475*	0.479346*	0.522231*	0.575981*	0.556832*	0.519033*	0.462961*	0.528509*	0.536022*				0.610934*	0.53915*	0.546435*	0.61911*		5.34689e-001*	5.80309e-001*	6.09934e-001*	7.26869e-001*	4.53032e-001*	5.82679e-001*	6.10284e-001*	6.92589e-001*
1.538888889*	0.592544*								0.480729*	0.481332*	0.524509*	0.577947*	0.559208*	0.520851*	0.46385*	0.530657*	0.538184*				0.610815*	0.539646*	0.546939*	0.620945*		5.37473e-001*	5.80395e-001*	6.11229e-001*	7.28343e-001*	4.55625e-001*	5.84881e-001*	6.11623e-001*	6.94294e-001*
1.541666667*	0.592118*								0.483977*	0.483373*	0.526939*	0.580058*	0.561567*	0.522593*	0.464726*	0.532762*	0.540401*				0.610848*	0.540183*	0.54758*	0.622828*		5.40189e-001*	5.80551e-001*	6.12465e-001*	7.29765e-001*	4.58193e-001*	5.87166e-001*	6.12953e-001*	6.95921e-001*
1.544444444*	0.59166*								0.487314*	0.485269*	0.529338*	0.582079*	0.563961*	0.524372*	0.465684*	0.53489*	0.542548*				0.610834*	0.540613*	0.548125*	0.624629*		5.42908e-001*	5.80682e-001*	6.13678e-001*	7.31157e-001*	4.60738e-001*	5.89293e-001*	6.14315e-001*	6.97411e-001*
1.547222222*	0.591035*								0.490545*	0.486967*	0.531517*	0.583882*	0.566091*	0.526092*	0.466711*	0.536981*	0.544569*				0.610848*	0.540957*	0.54886*	0.626461*		5.45479e-001*	5.80978e-001*	6.14772e-001*	7.32452e-001*	4.63343e-001*	5.91453e-001*	6.15642e-001*	6.98785e-001*
1.55*	0.590322*								0.493637*	0.488578*	0.533688*	0.585715*	0.568231*	0.527756*	0.467729*	0.539099*	0.546535*				0.610774*	0.541179*	0.549565*	0.628284*		5.48102e-001*	5.81257e-001*	6.15658e-001*	7.33624e-001*	4.65914e-001*	5.93612e-001*	6.16888e-001*	7.0015e-001*
1.552777778*	0.58967*								0.496898*	0.489888*	0.535761*	0.587415*	0.570309*	0.529775*	0.469023*	0.541375*	0.548789*				0.61081*	0.541261*	0.55028*	0.630111*		5.50757e-001*	5.81618e-001*	6.16452e-001*	7.34716e-001*	4.68466e-001*	5.95625e-001*	6.17999e-001*	7.01437e-001*
1.555555556*	0.589015*								0.50015*	0.491076*	0.53779*	0.58901*	0.572316*	0.531824*	0.470404*	0.543444*	0.550837*				0.610941*	0.541328*	0.550907*	0.632001*		5.53494e-001*	5.81959e-001*	6.17151e-001*	7.35712e-001*	4.70957e-001*	5.97495e-001*	6.18949e-001*	7.02552e-001*
1.558333333*	0.588385*								0.503593*	0.492165*	0.539806*	0.590565*	0.574303*	0.533789*	0.471864*	0.545519*	0.552874*				0.611111*	0.541431*	0.551602*	0.633936*		5.56128e-001*	5.82477e-001*	6.17945e-001*	7.36684e-001*	4.73337e-001*	5.99394e-001*	6.19872e-001*	7.03742e-001*
1.561111111*	0.587597*								0.506683*	0.49309*	0.541745*	0.592128*	0.576202*	0.535706*	0.473117*	0.547528*	0.55475*				0.611429*	0.54143*	0.552423*	0.635819*		5.5877e-001*	5.83097e-001*	6.1861e-001*	7.37561e-001*	4.75769e-001*	6.01236e-001*	6.20705e-001*	7.04668e-001*
1.563888889*	0.586709*								0.509772*	0.493558*	0.543366*	0.593323*	0.57782*	0.537691*	0.474477*	0.549658*	0.55654*				0.611907*	0.541574*	0.55332*	0.63783*		5.61303e-001*	5.83708e-001*	6.19052e-001*	7.38346e-001*	4.7837e-001*	6.02941e-001*	6.21708e-001*	7.05506e-001*
1.566666667*	0.585815*								0.512956*	0.49412*	0.545072*	0.594659*	0.579582*	0.539838*	0.476016*	0.551846*	0.558382*				0.612457*	0.541717*	0.554453*	0.639882*		5.6378e-001*	5.84466e-001*	6.19475e-001*	7.3905e-001*	4.80998e-001*	6.04598e-001*	6.22675e-001*	7.06212e-001*
1.569444444*	0.585022*								0.516237*	0.494366*	0.546572*	0.595802*	0.581131*	0.541897*	0.477677*	0.55408*	0.560217*				0.612774*	0.541539*	0.555346*	0.641782*		5.66176e-001*	5.85153e-001*	6.19775e-001*	7.39653e-001*	4.83449e-001*	6.06147e-001*	6.23484e-001*	7.0693e-001*
1.572222222*	0.584246*								0.519345*	0.494814*	0.548141*	0.597021*	0.582668*	0.543703*	0.479165*	0.556142*	0.561723*				0.613237*	0.541346*	0.556382*	0.643756*		5.68633e-001*	5.85794e-001*	6.20052e-001*	7.40246e-001*	4.85708e-001*	6.07463e-001*	6.24235e-001*	7.07571e-001*
1.575*	0.583546*								0.522436*	0.495062*	0.549719*	0.598059*	0.584101*	0.545447*	0.480708*	0.558268*	0.563248*				0.613774*	0.541168*	0.557658*	0.645966*		5.71029e-001*	5.86659e-001*	6.20302e-001*	7.4081e-001*	4.88009e-001*	6.08482e-001*	6.24716e-001*	7.08164e-001*
1.577777778*	0.582679*								0.525345*	0.495185*	0.551271*	0.599048*	0.585528*	0.547141*	0.482258*	0.56021*	0.564602*				0.614349*	0.540953*	0.558821*	0.647988*		5.73387e-001*	5.87565e-001*	6.20433e-001*	7.4128e-001*	4.90408e-001*	6.09652e-001*	6.25284e-001*	7.08442e-001*
1.580555556*	0.581706*								0.52835*	0.495104*	0.552554*	0.599817*	0.586801*	0.548901*	0.484014*	0.562192*	0.566014*				0.615*	0.540877*	0.560078*	0.650033*		5.75598e-001*	5.88405e-001*	6.20516e-001*	7.41714e-001*	4.92764e-001*	6.10849e-001*	6.25917e-001*	7.08793e-001*
1.583333333*	0.580666*								0.531422*	0.494783*	0.55362*	0.600466*	0.587797*	0.550732*	0.485765*	0.564106*	0.567541*				0.615597*	0.54062*	0.561145*	0.651913*		5.77829e-001*	5.89439e-001*	6.20734e-001*	7.42225e-001*	4.95208e-001*	6.11996e-001*	6.26562e-001*	7.09072e-001*
1.586111111*	0.579779*								0.534307*	0.494331*	0.554585*	0.600966*	0.588563*	0.552736*	0.487672*	0.566264*	0.56918*				0.616282*	0.540383*	0.562266*	0.653929*		5.79956e-001*	5.90473e-001*	6.20893e-001*	7.42605e-001*	4.97426e-001*	6.12874e-001*	6.27039e-001*	7.09285e-001*
1.588888889*	0.578862*								0.537063*	0.493896*	0.555604*	0.601449*	0.589365*	0.55452*	0.489482*	0.568239*	0.570539*				0.617082*	0.540258*	0.563566*	0.656016*		5.82022e-001*	5.9148e-001*	6.20832e-001*	7.4277e-001*	4.99668e-001*	6.13671e-001*	6.27429e-001*	7.09429e-001*
1.591666667*	0.578024*								0.539957*	0.493436*	0.556396*	0.601752*	0.589961*	0.556092*	0.491137*	0.570029*	0.571622*				0.617878*	0.539999*	0.564973*	0.658064*		5.83977e-001*	5.92618e-001*	6.20845e-001*	7.4299e-001*	5.01963e-001*	6.1448e-001*	6.27836e-001*	7.09501e-001*
1.594444444*	0.577025*								0.542888*	0.492938*	0.557139*	0.601943*	0.590502*	0.557858*	0.492979*	0.57189*	0.572905*				0.618775*	0.539923*	0.566352*	0.660262*		5.85965e-001*	5.93701e-001*	6.20876e-001*	7.43126e-001*	5.04319e-001*	6.15279e-001*	6.28383e-001*	7.0973e-001*
1.597222222*	0.57606*								0.545767*	0.492426*	0.557865*	0.601936*	0.591041*	0.559529*	0.494874*	0.573707*	0.574151*				0.619724*	0.539796*	0.567689*	0.662384*		5.87952e-001*	5.94964e-001*	6.20924e-001*	7.43264e-001*	5.06497e-001*	6.15883e-001*	6.28793e-001*	7.0995e-001*
1.6*	0.5751*								0.548479*	0.491746*	0.558483*	0.601858*	0.591347*	0.561119*	0.496707*	0.57531*	0.575027*				0.620829*	0.539817*	0.569211*	0.664683*		5.89811e-001*	5.96208e-001*	6.20955e-001*	7.43269e-001*	5.08522e-001*	6.16299e-001*	6.29093e-001*	7.0987e-001*
1.602777778*	0.574155*								0.551216*	0.491025*	0.55892*	0.601757*	0.591586*	0.562814*	0.498767*	0.577071*	0.576001*				0.621817*	0.539728*	0.570615*	0.666789*		5.91584e-001*	5.97549e-001*	6.21019e-001*	7.43168e-001*	5.10459e-001*	6.16688e-001*	6.2932e-001*	7.09746e-001*
1.605555556*	0.573424*								0.553866*	0.490128*	0.559114*	0.60147*	0.591701*	0.564383*	0.500717*	0.578771*	0.577007*				0.623007*	0.539663*	0.572184*	0.668911*		5.93408e-001*	5.98946e-001*	6.21062e-001*	7.43027e-001*	5.12294e-001*	6.16941e-001*	6.29497e-001*	7.09613e-001*
1.608333333*	0.57262*								0.55659*	0.489239*	0.559262*	0.601251*	0.591527*	0.565801*	0.502591*	0.580228*	0.577827*				0.624282*	0.539745*	0.573831*	0.671193*		5.95146e-001*	6.00478e-001*	6.21004e-001*	7.42977e-001*	5.14178e-001*	6.17227e-001*	6.29853e-001*	7.09547e-001*
1.611111111*	0.571874*								0.559237*	0.488227*	0.559045*	0.60085*	0.591235*	0.567275*	0.504704*	0.581907*	0.578651*				0.625481*	0.539789*	0.575381*	0.673401*		5.96836e-001*	6.01806e-001*	6.20825e-001*	7.426e-001*	5.16175e-001*	6.17564e-001*	6.30272e-001*	7.09436e-001*
1.613888889*	0.571118*								0.56183*	0.487049*	0.558776*	0.60031*	0.590943*	0.56868*	0.506815*	0.583454*	0.579389*				0.626733*	0.539828*	0.577035*	0.67557*		5.98344e-001*	6.03257e-001*	6.20781e-001*	7.42202e-001*	5.17976e-001*	6.17735e-001*	6.30523e-001*	7.09418e-001*
1.616666667*	0.570427*								0.564268*	0.485742*	0.55832*	0.599655*	0.590354*	0.570056*	0.508768*	0.584715*	0.579895*				0.62817*	0.53996*	0.578947*	0.677965*		5.99787e-001*	6.04723e-001*	6.20833e-001*	7.41759e-001*	5.19746e-001*	6.17908e-001*	6.30763e-001*	7.09243e-001*
1.619444444*	0.569518*								0.566796*	0.484669*	0.557899*	0.599048*	0.589839*	0.571402*	0.510718*	0.585976*	0.580357*				0.629525*	0.539976*	0.580672*	0.680216*		6.01218e-001*	6.06326e-001*	6.20903e-001*	7.41338e-001*	5.2159e-001*	6.18171e-001*	6.30941e-001*	7.09046e-001*
1.622222222*	0.568764*								0.569228*	0.483556*	0.55739*	0.598446*	0.589182*	0.572786*	0.512755*	0.587271*	0.58073*				0.631002*	0.540091*	0.582536*	0.682563*		6.02482e-001*	6.08028e-001*	6.21111e-001*	7.40939e-001*	5.23405e-001*	6.18376e-001*	6.31087e-001*	7.08924e-001*
1.625*	0.568062*								0.571549*	0.482394*	0.55676*	0.597644*	0.588378*	0.574116*	0.514712*	0.588536*	0.581185*				0.632461*	0.54037*	0.584403*	0.684867*		6.03725e-001*	6.09836e-001*	6.21424e-001*	7.40629e-001*	5.25142e-001*	6.18474e-001*	6.31251e-001*	7.08848e-001*
1.627777778*	0.567393*								0.57392*	0.481117*	0.556108*	0.596852*	0.587434*	0.575254*	0.51658*	0.589551*	0.581389*				0.633972*	0.54073*	0.586249*	0.687133*		6.04875e-001*	6.11491e-001*	6.21592e-001*	7.40199e-001*	5.2697e-001*	6.18733e-001*	6.31457e-001*	7.08726e-001*
1.630555556*	0.566613*								0.576259*	0.480012*	0.55537*	0.596063*	0.586571*	0.576173*	0.518279*	0.590249*	0.581352*				0.635396*	0.541093*	0.588027*	0.68935*		6.06001e-001*	6.13133e-001*	6.21884e-001*	7.39907e-001*	5.28804e-001*	6.18993e-001*	6.31694e-001*	7.08682e-001*
1.633333333*	0.566014*								0.578474*	0.478875*	0.55458*	0.595163*	0.585538*	0.577266*	0.520264*	0.591113*	0.581486*				0.636737*	0.54136*	0.589764*	0.691594*		6.07142e-001*	6.14797e-001*	6.22328e-001*	7.39767e-001*	5.30719e-001*	6.19362e-001*	6.31861e-001*	7.08613e-001*
1.636111111*	0.565419*								0.580645*	0.477897*	0.55384*	0.594339*	0.584362*	0.578303*	0.522159*	0.591808*	0.581625*				0.638396*	0.541952*	0.591885*	0.694083*		6.08185e-001*	6.16334e-001*	6.22538e-001*	7.39515e-001*	5.32563e-001*	6.19437e-001*	6.31842e-001*	7.08469e-001*
1.638888889*	0.564733*								0.582854*	0.476774*	0.552824*	0.593253*	0.583048*	0.579185*	0.524084*	0.592384*	0.581518*				0.640029*	0.542493*	0.593886*	0.696391*		6.09174e-001*	6.18033e-001*	6.22891e-001*	7.39282e-001*	5.34328e-001*	6.19479e-001*	6.31856e-001*	7.08378e-001*
1.641666667*	0.563996*								0.584843*	0.475804*	0.551838*	0.592234*	0.581943*	0.57995*	0.525975*	0.592971*	0.58137*				0.64156*	0.542907*	0.595705*	0.698528*		6.10086e-001*	6.19668e-001*	6.2319e-001*	7.39061e-001*	5.36175e-001*	6.19705e-001*	6.31883e-001*	7.08322e-001*
1.644444444*	0.563395*								0.586639*	0.474571*	0.550876*	0.591126*	0.580718*	0.58071*	0.527825*	0.593387*	0.581217*				0.643176*	0.54345*	0.59773*	0.700776*		6.10982e-001*	6.21487e-001*	6.2368e-001*	7.3909e-001*	5.37846e-001*	6.19724e-001*	6.31842e-001*	7.08082e-001*
1.647222222*	0.562832*								0.588477*	0.473356*	0.549616*	0.589902*	0.57928*	0.581377*	0.529714*	0.593771*	0.580907*				0.644921*	0.544022*	0.5998*	0.703052*		6.11663e-001*	6.23233e-001*	6.24268e-001*	7.39092e-001*	5.39484e-001*	6.19778e-001*	6.31925e-001*	7.07989e-001*
1.65*	0.562295*								0.590264*	0.472393*	0.548551*	0.58879*	0.578054*	0.581989*	0.531514*	0.594084*	0.580687*				0.646622*	0.544747*	0.601794*	0.705299*		6.12151e-001*	6.25054e-001*	6.24933e-001*	7.39192e-001*	5.41066e-001*	6.19765e-001*	6.31981e-001*	7.07842e-001*
1.652777778*	0.56183*								0.591945*	0.471424*	0.547464*	0.587717*	0.576859*	0.582362*	0.53321*	0.594237*	0.580286*				0.648343*	0.545264*	0.60376*	0.707591*		6.12694e-001*	6.2682e-001*	6.25501e-001*	7.39297e-001*	5.42765e-001*	6.19883e-001*	6.31937e-001*	7.07673e-001*
1.655555556*	0.561532*								0.593481*	0.470329*	0.546274*	0.586691*	0.575669*	0.582924*	0.535008*	0.594302*	0.579996*				0.650117*	0.545912*	0.605804*	0.709828*		6.13111e-001*	6.2892e-001*	6.2633e-001*	7.39474e-001*	5.4447e-001*	6.19993e-001*	6.32088e-001*	7.07515e-001*
1.658333333*	0.56108*								0.595085*	0.469267*	0.545156*	0.585679*	0.574343*	0.583303*	0.536615*	0.594372*	0.57957*				0.651865*	0.546534*	0.607892*	0.712111*		6.1341e-001*	6.31e-001*	6.27147e-001*	7.39777e-001*	5.46024e-001*	6.20244e-001*	6.32247e-001*	7.07391e-001*
1.661111111*	0.560654*								0.596381*	0.468189*	0.543946*	0.584702*	0.572988*	0.583617*	0.538059*	0.594344*	0.578977*				0.653748*	0.547408*	0.610121*	0.714492*		6.1388e-001*	6.33068e-001*	6.28099e-001*	7.40135e-001*	5.47652e-001*	6.20495e-001*	6.32385e-001*	7.07366e-001*
1.663888889*	0.56034*								0.597509*	0.467269*	0.542856*	0.583781*	0.571698*	0.583804*	0.539506*	0.594195*	0.578505*				0.655613*	0.548264*	0.612334*	0.716925*		6.1413e-001*	6.34971e-001*	6.28868e-001*	7.40335e-001*	5.49369e-001*	6.20845e-001*	6.32575e-001*	7.07381e-001*
1.666666667*	0.559866*								0.598688*	0.466372*	0.541653*	0.582692*	0.570394*	0.583947*	0.54099*	0.593908*	0.578047*				0.657562*	0.549139*	0.614549*	0.719318*		6.14315e-001*	6.36968e-001*	6.29791e-001*	7.40695e-001*	5.50952e-001*	6.21113e-001*	6.32697e-001*	7.07546e-001*
1.669444444*	0.559612*								0.59984*	0.465555*	0.540475*	0.581634*	0.569257*	0.584061*	0.542474*	0.593657*	0.577652*				0.659496*	0.550077*	0.616827*	0.721738*		6.14439e-001*	6.38815e-001*	6.30764e-001*	7.41028e-001*	5.52462e-001*	6.21507e-001*	6.32932e-001*	7.0778e-001*
1.672222222*	0.559363*								0.601004*	0.464871*	0.539387*	0.580814*	0.568083*	0.584017*	0.543816*	0.593342*	0.577181*				0.661368*	0.551082*	0.619017*	0.724143*		6.14571e-001*	6.40725e-001*	6.31764e-001*	7.41565e-001*	5.53973e-001*	6.21927e-001*	6.33284e-001*	7.08016e-001*
1.675*	0.559219*								0.601934*	0.464204*	0.538195*	0.579831*	0.566784*	0.583923*	0.545148*	0.592976*	0.576765*				0.663303*	0.551979*	0.621095*	0.726505*		6.14648e-001*	6.42782e-001*	6.32828e-001*	7.42192e-001*	5.55386e-001*	6.22226e-001*	6.33584e-001*	7.08254e-001*
1.677777778*	0.559176*								0.602704*	0.463556*	0.537154*	0.578967*	0.565583*	0.583783*	0.546507*	0.592463*	0.576261*				0.665331*	0.553126*	0.623451*	0.729067*		6.14682e-001*	6.44808e-001*	6.33996e-001*	7.42828e-001*	5.56704e-001*	6.22513e-001*	6.33834e-001*	7.08515e-001*
1.680555556*	0.558991*								0.603372*	0.462795*	0.535994*	0.577981*	0.56439*	0.583466*	0.547772*	0.591996*	0.575698*				0.667118*	0.55415*	0.625464*	0.731388*		6.146e-001*	6.46757e-001*	6.35131e-001*	7.43498e-001*	5.58075e-001*	6.22978e-001*	6.34347e-001*	7.08775e-001*
1.683333333*	0.558822*								0.604038*	0.462012*	0.534952*	0.576968*	0.563112*	0.583163*	0.548896*	0.591619*	0.575267*				0.669124*	0.55524*	0.627699*	0.733823*		6.14625e-001*	6.48751e-001*	6.36086e-001*	7.44171e-001*	5.59366e-001*	6.23419e-001*	6.34901e-001*	7.09153e-001*
1.686111111*	0.558799*								0.604531*	0.461349*	0.533932*	0.575985*	0.561983*	0.582799*	0.549962*	0.5911*	0.574838*				0.671085*	0.556372*	0.630036*	0.736283*		6.14312e-001*	6.50972e-001*	6.37258e-001*	7.44992e-001*	5.60653e-001*	6.23847e-001*	6.3537e-001*	7.09451e-001*
1.688888889*	0.558674*								0.604912*	0.460654*	0.53315*	0.575068*	0.560929*	0.58224*	0.550876*	0.590376*	0.574387*				0.67294*	0.557648*	0.632416*	0.738798*		6.14142e-001*	6.53183e-001*	6.38463e-001*	7.45804e-001*	5.61934e-001*	6.24414e-001*	6.35851e-001*	7.09778e-001*
1.691666667*	0.558457*								0.605195*	0.460041*	0.532299*	0.574171*	0.559837*	0.581604*	0.551738*	0.589707*	0.573903*				0.674951*	0.558844*	0.634765*	0.741317*		6.13947e-001*	6.55372e-001*	6.39717e-001*	7.46772e-001*	5.63022e-001*	6.25165e-001*	6.36465e-001*	7.10189e-001*
1.694444444*	0.558523*								0.605403*	0.459539*	0.531477*	0.573399*	0.558926*	0.580985*	0.552491*	0.589093*	0.573462*				0.676976*	0.559987*	0.637142*	0.74375*		6.13601e-001*	6.57669e-001*	6.41148e-001*	7.47898e-001*	5.64142e-001*	6.25919e-001*	6.37203e-001*	7.10719e-001*
1.697222222*	0.558523*								0.605425*	0.458991*	0.530579*	0.57258*	0.557943*	0.580384*	0.553087*	0.588392*	0.573044*				0.678966*	0.561149*	0.639391*	0.746113*		6.13341e-001*	6.59884e-001*	6.4262e-001*	7.48933e-001*	5.65256e-001*	6.26779e-001*	6.38018e-001*	7.11171e-001*
1.7*	0.558569*								0.605319*	0.458296*	0.529826*	0.571902*	0.557033*	0.579661*	0.553551*	0.587511*	0.572407*				0.681085*	0.56245*	0.641804*	0.748624*		6.13028e-001*	6.62125e-001*	6.44184e-001*	7.4999e-001*	5.66274e-001*	6.27651e-001*	6.38866e-001*	7.11696e-001*
1.702777778*	0.558635*								0.605099*	0.457863*	0.529059*	0.571212*	0.556184*	0.57905*	0.55416*	0.586803*	0.572087*				0.68329*	0.56374*	0.644182*	0.751*		6.12791e-001*	6.64226e-001*	6.45624e-001*	7.51047e-001*	5.67154e-001*	6.28494e-001*	6.39703e-001*	7.12302e-001*
1.705555556*	0.558688*								0.60471*	0.457469*	0.528409*	0.570637*	0.5554*	0.578206*	0.554604*	0.585962*	0.571766*				0.685412*	0.565114*	0.646602*	0.75355*		6.12581e-001*	6.66406e-001*	6.47154e-001*	7.52288e-001*	5.68002e-001*	6.29347e-001*	6.40728e-001*	7.12924e-001*
1.708333333*	0.558916*								0.604326*	0.457064*	0.527828*	0.570072*	0.554706*	0.577458*	0.555073*	0.585227*	0.571515*				0.687505*	0.566543*	0.648899*	0.756103*		6.12271e-001*	6.68495e-001*	6.48555e-001*	7.53377e-001*	5.68778e-001*	6.30349e-001*	6.41783e-001*	7.13536e-001*
1.711111111*	0.559099*								0.603983*	0.456618*	0.527162*	0.569474*	0.553963*	0.57657*	0.555418*	0.584374*	0.571175*				0.689536*	0.56783*	0.651247*	0.758642*		6.12068e-001*	6.70833e-001*	6.50193e-001*	7.54752e-001*	5.69493e-001*	6.31416e-001*	6.42948e-001*	7.1433e-001*
1.713888889*	0.559267*								0.603435*	0.456185*	0.52656*	0.568852*	0.55325*	0.575825*	0.555764*	0.58386*	0.570952*				0.691964*	0.569483*	0.653803*	0.761373*		6.11975e-001*	6.73027e-001*	6.51628e-001*	7.55972e-001*	5.7002e-001*	6.3237e-001*	6.44106e-001*	7.15048e-001*
1.716666667*	0.559694*								0.602767*	0.455826*	0.526026*	0.568247*	0.552542*	0.575018*	0.555919*	0.583286*	0.57062*				0.694281*	0.571201*	0.656258*	0.764057*		6.1185e-001*	6.75339e-001*	6.53171e-001*	7.57308e-001*	5.7055e-001*	6.33335e-001*	6.45256e-001*	7.15776e-001*
1.719444444*	0.559955*								0.602228*	0.455522*	0.525539*	0.567639*	0.551917*	0.574343*	0.556196*	0.582716*	0.570375*				0.696702*	0.572926*	0.658818*	0.766774*		6.11577e-001*	6.77635e-001*	6.54872e-001*	7.587e-001*	5.71298e-001*	6.34426e-001*	6.46637e-001*	7.16731e-001*
1.722222222*	0.560301*								0.601556*	0.455352*	0.525177*	0.567136*	0.551374*	0.573709*	0.55641*	0.582199*	0.570225*				0.698877*	0.574503*	0.661235*	0.769329*		6.11514e-001*	6.80003e-001*	6.56627e-001*	7.60132e-001*	5.71769e-001*	6.35442e-001*	6.47832e-001*	7.17553e-001*
1.725*	0.560573*								0.600967*	0.455211*	0.524889*	0.56672*	0.550893*	0.572846*	0.556342*	0.581626*	0.569972*				0.701083*	0.576113*	0.663694*	0.771913*		6.11574e-001*	6.82427e-001*	6.584e-001*	7.61691e-001*	5.72205e-001*	6.36535e-001*	6.48981e-001*	7.18583e-001*
1.727777778*	0.560738*								0.600406*	0.454917*	0.524504*	0.566332*	0.550396*	0.572109*	0.55632*	0.581144*	0.5699*				0.703238*	0.577691*	0.666243*	0.774532*		6.11653e-001*	6.84714e-001*	6.6003e-001*	7.63205e-001*	5.72551e-001*	6.37696e-001*	6.50264e-001*	7.19708e-001*
1.730555556*	0.561163*								0.599923*	0.454741*	0.52411*	0.565985*	0.549905*	0.571451*	0.55627*	0.580592*	0.569922*				0.705533*	0.579316*	0.668766*	0.777248*		6.1174e-001*	6.87164e-001*	6.61804e-001*	7.64759e-001*	5.72906e-001*	6.38986e-001*	6.517e-001*	7.20921e-001*
1.733333333*	0.561698*								0.599044*	0.454628*	0.523794*	0.565634*	0.549504*	0.570854*	0.556283*	0.580128*	0.570034*				0.707856*	0.580957*	0.67126*	0.779839*		6.1187e-001*	6.8966e-001*	6.63744e-001*	7.66247e-001*	5.73181e-001*	6.40369e-001*	6.53216e-001*	7.21943e-001*
1.736111111*	0.562005*								0.598336*	0.454463*	0.523486*	0.565324*	0.549118*	0.570294*	0.556159*	0.579732*	0.570129*				0.710135*	0.582664*	0.673848*	0.782403*		6.11988e-001*	6.92057e-001*	6.6562e-001*	7.67652e-001*	5.73433e-001*	6.41816e-001*	6.54687e-001*	7.23175e-001*
1.738888889*	0.562429*								0.597534*	0.454337*	0.523387*	0.565107*	0.548843*	0.569574*	0.555757*	0.579131*	0.570146*				0.712429*	0.584367*	0.676373*	0.784989*		6.12273e-001*	6.94347e-001*	6.6756e-001*	7.69201e-001*	5.73762e-001*	6.4324e-001*	6.56186e-001*	7.24412e-001*
1.741666667*	0.562843*								0.596672*	0.454262*	0.523291*	0.564962*	0.548622*	0.568782*	0.555321*	0.578433*	0.570054*				0.714555*	0.586002*	0.678818*	0.787541*		6.12531e-001*	6.96616e-001*	6.69438e-001*	7.70816e-001*	5.73841e-001*	6.44682e-001*	6.57706e-001*	7.25656e-001*
1.744444444*	0.563388*								0.595726*	0.45428*	0.523296*	0.564927*	0.548509*	0.567982*	0.55484*	0.577818*	0.570023*				0.716796*	0.587625*	0.681097*	0.789994*		6.12757e-001*	6.9903e-001*	6.71355e-001*	7.72543e-001*	5.73922e-001*	6.46073e-001*	6.59276e-001*	7.27038e-001*
1.747222222*	0.563918*								0.594868*	0.454381*	0.523335*	0.564941*	0.548457*	0.567324*	0.554496*	0.577333*	0.570153*				0.719159*	0.589323*	0.683531*	0.792476*		6.13001e-001*	7.01575e-001*	6.73267e-001*	7.74334e-001*	5.73991e-001*	6.47535e-001*	6.60809e-001*	7.28303e-001*
1.75*	0.56448*								0.594004*	0.454734*	0.523506*	0.56509*	0.548493*	0.566594*	0.55397*	0.576806*	0.570258*				0.721533*	0.591161*	0.686082*	0.795044*		6.13467e-001*	7.04223e-001*	6.75282e-001*	7.76189e-001*	5.74076e-001*	6.49088e-001*	6.62443e-001*	7.29585e-001*
1.752777778*	0.564967*								0.593144*	0.455095*	0.523526*	0.565189*	0.548419*	0.566194*	0.553628*	0.57662*	0.570598*				0.723889*	0.592911*	0.688488*	0.79759*		6.13893e-001*	7.06794e-001*	6.77235e-001*	7.77877e-001*	5.7417e-001*	6.50665e-001*	6.64145e-001*	7.30882e-001*
1.755555556*	0.565491*								0.592331*	0.455564*	0.523618*	0.565296*	0.548443*	0.565697*	0.553011*	0.576273*	0.570775*				0.726482*	0.594984*	0.691217*	0.800385*		6.14276e-001*	7.09399e-001*	6.79217e-001*	7.79658e-001*	5.74196e-001*	6.52154e-001*	6.6583e-001*	7.32291e-001*
1.758333333*	0.566205*								0.59165*	0.456109*	0.523835*	0.565548*	0.548563*	0.565179*	0.552547*	0.576014*	0.570984*				0.729136*	0.597176*	0.694018*	0.803207*		6.14916e-001*	7.11924e-001*	6.81237e-001*	7.8139e-001*	5.74276e-001*	6.53606e-001*	6.67549e-001*	7.33853e-001*
1.761111111*	0.567062*								0.590996*	0.456703*	0.524159*	0.565837*	0.548757*	0.564541*	0.551929*	0.575744*	0.571184*				0.731657*	0.599249*	0.696675*	0.806032*		6.15469e-001*	7.14485e-001*	6.83179e-001*	7.83075e-001*	5.74361e-001*	6.55197e-001*	6.69389e-001*	7.35508e-001*
1.763888889*	0.56772*								0.59027*	0.457381*	0.524455*	0.566152*	0.548933*	0.56389*	0.551156*	0.575328*	0.57141*				0.734271*	0.601344*	0.699312*	0.80882*		6.15967e-001*	7.17055e-001*	6.8527e-001*	7.84978e-001*	5.7441e-001*	6.56873e-001*	6.71229e-001*	7.36971e-001*
1.766666667*	0.568417*								0.58953*	0.458039*	0.524847*	0.566534*	0.549112*	0.563527*	0.550541*	0.575123*	0.571814*				0.736743*	0.603414*	0.701922*	0.811632*		6.16616e-001*	7.19752e-001*	6.87498e-001*	7.87027e-001*	5.74359e-001*	6.5846e-001*	6.73032e-001*	7.38489e-001*
1.769444444*	0.569169*								0.588754*	0.458729*	0.525229*	0.567041*	0.549379*	0.563209*	0.550019*	0.574977*	0.572254*				0.739237*	0.605578*	0.704627*	0.814322*		6.17287e-001*	7.22423e-001*	6.89651e-001*	7.88837e-001*	5.74355e-001*	6.6021e-001*	6.74975e-001*	7.40052e-001*
1.772222222*	0.569913*								0.588033*	0.459249*	0.52542*	0.567391*	0.549525*	0.56288*	0.549326*	0.574757*	0.572635*				0.74179*	0.607604*	0.707329*	0.816969*		6.1796e-001*	7.25141e-001*	6.91726e-001*	7.9061e-001*	5.74339e-001*	6.61834e-001*	6.76849e-001*	7.416e-001*
1.775*	0.570739*								0.587357*	0.460009*	0.525787*	0.567938*	0.549802*	0.56262*	0.548697*	0.574657*	0.573138*				0.744442*	0.609661*	0.710096*	0.819845*		6.18766e-001*	7.27798e-001*	6.93853e-001*	7.92451e-001*	5.74388e-001*	6.63675e-001*	6.78878e-001*	7.4321e-001*
1.777777778*	0.571667*								0.586721*	0.460707*	0.526155*	0.568486*	0.55009*	0.562197*	0.547826*	0.574493*	0.573377*				0.746984*	0.611616*	0.712677*	0.822549*		6.19482e-001*	7.30602e-001*	6.96123e-001*	7.94476e-001*	5.74504e-001*	6.6558e-001*	6.80938e-001*	7.44943e-001*
1.780555556*	0.572458*								0.58603*	0.461322*	0.526578*	0.568966*	0.550398*	0.562047*	0.547074*	0.574443*	0.573862*				0.749636*	0.613699*	0.715339*	0.825289*		6.20416e-001*	7.33374e-001*	6.98415e-001*	7.9649e-001*	5.74632e-001*	6.67477e-001*	6.82983e-001*	7.46703e-001*
1.783333333*	0.573185*								0.585371*	0.462103*	0.527101*	0.569609*	0.550797*	0.561809*	0.546333*	0.574307*	0.574355*				0.752199*	0.615716*	0.717841*	0.827934*		6.2118e-001*	7.35998e-001*	7.0057e-001*	7.98392e-001*	5.7497e-001*	6.69417e-001*	6.84967e-001*	7.48419e-001*
1.786111111*	0.574041*								0.584766*	0.462752*	0.527478*	0.570236*	0.551131*	0.561549*	0.545683*	0.574244*	0.574815*				0.754817*	0.617836*	0.720426*	0.830648*		6.22194e-001*	7.38658e-001*	7.02785e-001*	8.00349e-001*	5.75174e-001*	6.71302e-001*	6.86882e-001*	7.5022e-001*
1.788888889*	0.575004*								0.584183*	0.463601*	0.528103*	0.571013*	0.55159*	0.561469*	0.545083*	0.574385*	0.575392*				0.757466*	0.620045*	0.723072*	0.833403*		6.23112e-001*	7.41355e-001*	7.04906e-001*	8.02391e-001*	5.75378e-001*	6.73204e-001*	6.88923e-001*	7.52035e-001*
1.791666667*	0.576057*								0.583621*	0.464616*	0.528792*	0.571928*	0.552218*	0.561497*	0.54461*	0.574666*	0.576078*				0.760091*	0.622273*	0.725699*	0.836142*		6.24042e-001*	7.44008e-001*	7.07052e-001*	8.0442e-001*	5.75684e-001*	6.75193e-001*	6.91125e-001*	7.53797e-001*
1.794444444*	0.577148*								0.583268*	0.465599*	0.52942*	0.572651*	0.552758*	0.561475*	0.5442*	0.574799*	0.576681*				0.762812*	0.624493*	0.728425*	0.838835*		6.24988e-001*	7.46682e-001*	7.09322e-001*	8.06414e-001*	5.76115e-001*	6.7726e-001*	6.93352e-001*	7.55631e-001*
1.797222222*	0.578194*								0.58286*	0.466822*	0.530381*	0.573602*	0.553414*	0.561322*	0.543629*	0.574812*	0.577136*				0.765541*	0.626804*	0.731258*	0.841537*		6.2617e-001*	7.49478e-001*	7.11602e-001*	8.08403e-001*	5.76512e-001*	6.79248e-001*	6.95439e-001*	7.57473e-001*
1.8*	0.579154*								0.582371*	0.467856*	0.531226*	0.574481*	0.553866*	0.561209*	0.543012*	0.574867*	0.577697*				0.768323*	0.629265*	0.734039*	0.844319*		6.27196e-001*	7.52202e-001*	7.13926e-001*	8.10396e-001*	5.76812e-001*	6.81158e-001*	6.97492e-001*	7.59348e-001*
1.802777778*	0.580247*								0.582029*	0.469029*	0.532107*	0.575496*	0.554614*	0.561145*	0.542408*	0.574859*	0.578327*				0.770934*	0.631569*	0.736708*	0.846892*		6.28297e-001*	7.55028e-001*	7.16379e-001*	8.12507e-001*	5.77178e-001*	6.83065e-001*	6.9969e-001*	7.61454e-001*
1.805555556*	0.581285*								0.5819*	0.470259*	0.532999*	0.576548*	0.555322*	0.561245*	0.542052*	0.575004*	0.579091*				0.77374*	0.633961*	0.739528*	0.849664*		6.29433e-001*	7.5806e-001*	7.18891e-001*	8.14709e-001*	5.77638e-001*	6.85086e-001*	7.01858e-001*	7.63648e-001*
1.808333333*	0.582237*								0.581681*	0.471381*	0.533714*	0.57746*	0.555804*	0.56145*	0.541621*	0.575302*	0.579838*				0.776421*	0.636249*	0.742169*	0.852345*		6.3048e-001*	7.61085e-001*	7.21306e-001*	8.16923e-001*	5.78237e-001*	6.87161e-001*	7.04145e-001*	7.65682e-001*
1.811111111*	0.58348*								0.581416*	0.472646*	0.534609*	0.578558*	0.556586*	0.561654*	0.541036*	0.575512*	0.580459*				0.779219*	0.63865*	0.744995*	0.85515*		6.31611e-001*	7.64244e-001*	7.23793e-001*	8.1923e-001*	5.78904e-001*	6.8935e-001*	7.06461e-001*	7.67592e-001*
1.813888889*	0.584753*								0.58127*	0.473943*	0.53554*	0.579753*	0.557425*	0.561971*	0.540689*	0.575937*	0.581383*				0.781773*	0.640666*	0.747566*	0.857636*		6.32768e-001*	7.67179e-001*	7.26255e-001*	8.21398e-001*	5.79485e-001*	6.91553e-001*	7.08773e-001*	7.69633e-001*
1.816666667*	0.585901*								0.581085*	0.475099*	0.536424*	0.580827*	0.55811*	0.562259*	0.540255*	0.57628*	0.582142*				0.784368*	0.642844*	0.75015*	0.860159*		6.34049e-001*	7.7006e-001*	7.28715e-001*	8.23589e-001*	5.80069e-001*	6.93733e-001*	7.11066e-001*	7.71684e-001*
1.819444444*	0.587088*								0.580937*	0.476363*	0.53758*	0.582119*	0.559014*	0.56249*	0.539707*	0.576498*	0.582894*				0.787094*	0.645075*	0.752746*	0.862788*		6.35295e-001*	7.72974e-001*	7.31169e-001*	8.25779e-001*	5.80828e-001*	6.95902e-001*	7.13433e-001*	7.73749e-001*
1.822222222*	0.588294*								0.580805*	0.477541*	0.538642*	0.58344*	0.559798*	0.562865*	0.539332*	0.576956*	0.583758*				0.789812*	0.647225*	0.755381*	0.865369*		6.36586e-001*	7.75972e-001*	7.33691e-001*	8.28081e-001*	5.81797e-001*	6.98149e-001*	7.15862e-001*	7.75864e-001*
1.825*	0.589511*								0.580747*	0.478677*	0.539682*	0.584629*	0.560584*	0.563263*	0.538975*	0.577335*	0.5846*				0.79262*	0.649562*	0.758128*	0.868067*		6.3796e-001*	7.78851e-001*	7.36196e-001*	8.30446e-001*	5.82595e-001*	7.00447e-001*	7.18192e-001*	7.78055e-001*
1.827777778*	0.590668*								0.580743*	0.479875*	0.540855*	0.585856*	0.561424*	0.563666*	0.538645*	0.57773*	0.585511*				0.795371*	0.652034*	0.760936*	0.870776*		6.39129e-001*	7.81772e-001*	7.38606e-001*	8.32706e-001*	5.83446e-001*	7.02572e-001*	7.20487e-001*	7.80157e-001*
1.830555556*	0.591784*								0.580827*	0.481166*	0.542015*	0.587126*	0.562259*	0.56403*	0.538369*	0.578169*	0.58643*				0.798058*	0.654429*	0.763661*	0.873385*		6.40487e-001*	7.84652e-001*	7.41056e-001*	8.34977e-001*	5.84324e-001*	7.04586e-001*	7.22785e-001*	7.82191e-001*
1.833333333*	0.593086*								0.581043*	0.482633*	0.543315*	0.588544*	0.56311*	0.564539*	0.538106*	0.578801*	0.587432*				0.800743*	0.656765*	0.766321*	0.875852*		6.41872e-001*	7.87598e-001*	7.43522e-001*	8.37267e-001*	5.85409e-001*	7.06804e-001*	7.25231e-001*	7.84483e-001*
1.836111111*	0.594333*								0.58119*	0.484164*	0.544697*	0.589987*	0.564088*	0.565049*	0.537803*	0.579139*	0.588406*				0.803351*	0.659071*	0.768933*	0.878263*		6.43212e-001*	7.90609e-001*	7.45958e-001*	8.39515e-001*	5.86683e-001*	7.09191e-001*	7.27807e-001*	7.86649e-001*
1.838888889*	0.595537*								0.581302*	0.485578*	0.545952*	0.591183*	0.565098*	0.565536*	0.537518*	0.579462*	0.589326*				0.806154*	0.661479*	0.771571*	0.880837*		6.44591e-001*	7.93522e-001*	7.48468e-001*	8.41853e-001*	5.87854e-001*	7.11556e-001*	7.30256e-001*	7.8881e-001*
1.841666667*	0.596928*								0.581453*	0.487116*	0.547287*	0.59264*	0.566207*	0.565998*	0.537252*	0.579938*	0.590235*				0.808798*	0.663737*	0.774181*	0.88335*		6.46047e-001*	7.96449e-001*	7.51017e-001*	8.44222e-001*	5.89052e-001*	7.13941e-001*	7.32804e-001*	7.91094e-001*
1.844444444*	0.598195*								0.581783*	0.488568*	0.548352*	0.593925*	0.567036*	0.566437*	0.536867*	0.580463*	0.59111*				0.811271*	0.665833*	0.776699*	0.885676*		6.4749e-001*	7.99498e-001*	7.5363e-001*	8.46513e-001*	5.90145e-001*	7.16162e-001*	7.35143e-001*	7.93474e-001*
1.847222222*	0.599598*								0.582058*	0.490004*	0.549453*	0.595228*	0.567889*	0.567122*	0.536653*	0.581004*	0.592145*				0.813871*	0.668063*	0.77927*	0.888064*		6.48918e-001*	8.0258e-001*	7.56309e-001*	8.48866e-001*	5.91225e-001*	7.18488e-001*	7.37561e-001*	7.95731e-001*
1.85*	0.600929*								0.582294*	0.491482*	0.550595*	0.596642*	0.568914*	0.567658*	0.536471*	0.581464*	0.593029*				0.81649*	0.670235*	0.781819*	0.890489*		6.50397e-001*	8.05682e-001*	7.58914e-001*	8.51334e-001*	5.92397e-001*	7.20814e-001*	7.39943e-001*	7.98081e-001*
1.85278	0.602324								0.582488	0.492931	0.551726	0.598033	0.569865	0.568186	0.536269	0.581954	0.593934				0.818984	0.672464	0.784311	0.892941		0.651903	0.808798	0.761521	0.853806	0.593546	0.723179	0.742303	0.800351
1.85556	0.603773								0.582758	0.494648	0.553026	0.599578	0.570964	0.56878	0.536083	0.582447	0.594875				0.821521	0.674774	0.786851	0.895376		0.653491	0.811801	0.764182	0.85617	0.594774	0.725572	0.74479	0.802488
1.85833	0.605168								0.583223	0.49616	0.554272	0.600951	0.571903	0.569473	0.535997	0.583041	0.595956				0.824146	0.677113	0.789406	0.897813		0.655096	0.814899	0.766775	0.858682	0.596113	0.727888	0.747291	0.804744
1.86111	0.606611								0.583686	0.497927	0.555753	0.60258	0.573064	0.570252	0.535908	0.583697	0.597102				0.826672	0.679365	0.792005	0.900218		0.656765	0.818006	0.769223	0.861222	0.597498	0.730382	0.749905	0.8071
1.86389	0.608042								0.584179	0.499618	0.557228	0.604238	0.574184	0.571071	0.535852	0.584415	0.598248				0.829201	0.681543	0.794501	0.902501		0.658419	0.821125	0.771786	0.863705	0.59894	0.732884	0.75248	0.8095
1.86667	0.609483								0.584731	0.501322	0.558646	0.605719	0.575312	0.571822	0.53584	0.585169	0.599391				0.83179	0.683816	0.797032	0.904689		0.659935	0.824093	0.774449	0.866133	0.60041	0.735121	0.754987	0.812014
1.86944	0.61102								0.585319	0.502954	0.560102	0.607329	0.576448	0.572696	0.535902	0.58598	0.600586				0.834382	0.686195	0.799674	0.907046		0.661508	0.827135	0.777199	0.868723	0.601956	0.737611	0.757504	0.814458
1.87222	0.612533								0.585902	0.50462	0.561626	0.608927	0.577638	0.573576	0.535851	0.586596	0.601728				0.836911	0.688527	0.802287	0.909332		0.663117	0.830175	0.779906	0.871142	0.603367	0.73998	0.760036	0.816876
1.875	0.614004								0.58648	0.5063	0.56312	0.610441	0.578763	0.57442	0.535968	0.587214	0.602989				0.839353	0.690813	0.804827	0.911541		0.664703	0.833331	0.782786	0.873763	0.604874	0.742455	0.762609	0.819199
1.87778	0.615458								0.587191	0.508129	0.564675	0.611949	0.579953	0.575148	0.536019	0.587832	0.604154				0.841918	0.693213	0.807302	0.91377		0.66646	0.836555	0.785665	0.876376	0.606626	0.745087	0.765294	0.821503
1.88056	0.616984								0.587989	0.509962	0.566105	0.61353	0.581172	0.576085	0.536215	0.588611	0.6054				0.844475	0.695591	0.809834	0.915944		0.668232	0.839683	0.788478	0.878928	0.608414	0.747789	0.768093	0.824101
1.88333	0.618433								0.588699	0.511851	0.567495	0.615119	0.582474	0.577138	0.536402	0.589405	0.606802				0.846965	0.697895	0.812363	0.918061		0.669838	0.84302	0.791386	0.881662	0.609897	0.750327	0.770683	0.826615
1.88611	0.620046								0.589334	0.513848	0.568985	0.616788	0.583802	0.578127	0.536463	0.590188	0.608069				0.849541	0.700222	0.815021	0.92022		0.671596	0.846086	0.79398	0.884214	0.611461	0.752941	0.773277	0.82909
1.88889	0.621576								0.590133	0.515735	0.570399	0.618451	0.585034	0.57915	0.536608	0.590938	0.609291				0.852092	0.702545	0.817563	0.92241		0.67352	0.849184	0.796812	0.886789	0.613151	0.755431	0.775952	0.831671
1.89167	0.62312								0.590766	0.517495	0.571737	0.620088	0.586213	0.580079	0.536819	0.59172	0.610508				0.854512	0.704746	0.819989	0.924496		0.675479	0.852357	0.799687	0.889492	0.61506	0.758041	0.77867	0.83401
1.89444	0.624516								0.591482	0.519217	0.573185	0.621702	0.587452	0.580926	0.536927	0.592297	0.611605				0.857062	0.706967	0.822462	0.926695		0.677343	0.855524	0.8024	0.892177	0.616889	0.76061	0.781302	0.836545
1.89722	0.62595								0.592325	0.520949	0.574776	0.623383	0.588736	0.58208	0.537353	0.593056	0.612971				0.85973	0.709373	0.82502	0.92888		0.679117	0.858627	0.805127	0.894805	0.618528	0.763209	0.783963	0.839186
1.9	0.62766								0.593066	0.522771	0.57646	0.625198	0.59006	0.583293	0.537812	0.59388	0.614436				0.86223	0.711779	0.827469	0.930915		0.680972	0.861728	0.807994	0.897441	0.620212	0.765589	0.78656	0.841617
1.90278	0.629235								0.594029	0.524443	0.577873	0.626797	0.591227	0.584353	0.538318	0.594668	0.61577				0.864713	0.714277	0.830004	0.932969		0.6829	0.864788	0.810929	0.900284	0.62219	0.768156	0.78937	0.844182
1.90556	0.630713								0.595013	0.526219	0.579509	0.628409	0.592548	0.58541	0.538742	0.595377	0.61711				0.867049	0.716554	0.832366	0.93479		0.68457	0.86794	0.813779	0.903065	0.624158	0.770751	0.792155	0.84679
1.90833	0.632224								0.595945	0.528016	0.581333	0.630156	0.593997	0.586524	0.539204	0.596264	0.618532				0.86952	0.718903	0.834764	0.936731		0.686319	0.871023	0.816792	0.905916	0.626041	0.773458	0.794866	0.849199
1.91111	0.633884								0.59693	0.52982	0.583162	0.632006	0.595446	0.587622	0.539774	0.597101	0.620014				0.872086	0.721324	0.837208	0.938686		0.688067	0.874115	0.81983	0.908671	0.628008	0.776127	0.797593	0.851642
1.91389	0.635447								0.597899	0.531627	0.584871	0.633771	0.596856	0.58878	0.540422	0.597914	0.621444				0.87467	0.72387	0.839924	0.940752		0.690008	0.877228	0.822749	0.911314	0.629896	0.778637	0.800185	0.854181
1.91667	0.636931								0.598802	0.533527	0.586683	0.635727	0.598341	0.589953	0.540946	0.598695	0.622858				0.877153	0.726306	0.842611	0.942787		0.691975	0.880379	0.825668	0.914021	0.631877	0.781263	0.802881	0.856874
1.91944	0.638448								0.599639	0.535382	0.588585	0.637557	0.599834	0.59101	0.541343	0.599461	0.624175				0.879624	0.728727	0.84514	0.9447		0.693847	0.88353	0.828594	0.916867	0.633884	0.783988	0.805664	0.859493
1.92222	0.640057								0.600613	0.537247	0.590448	0.639396	0.601377	0.592124	0.541784	0.600299	0.625671				0.882101	0.731101	0.847723	0.946521		0.695914	0.886737	0.831585	0.919704	0.635743	0.786738	0.808425	0.862167
1.925	0.641709								0.601648	0.539083	0.592339	0.641204	0.602865	0.593322	0.542398	0.601149	0.627054				0.884572	0.733503	0.850277	0.948234		0.697945	0.889953	0.834597	0.922547	0.637747	0.789371	0.811161	0.86478
1.92778	0.643343								0.60266	0.540825	0.594226	0.643087	0.604453	0.594608	0.54313	0.602087	0.628615				0.887077	0.735922	0.852911	0.950042		0.699906	0.893012	0.837457	0.9254	0.639725	0.792061	0.81383	0.867313
1.93056	0.644893								0.60378	0.542574	0.596043	0.644993	0.6061	0.595852	0.543914	0.603044	0.630029				0.889487	0.738297	0.855352	0.951802		0.701921	0.896058	0.840401	0.928225	0.641857	0.794905	0.816627	0.869898
1.93333	0.64654								0.604885	0.544251	0.597937	0.646765	0.607613	0.597225	0.544737	0.604124	0.631543				0.891793	0.740504	0.857656	0.953497		0.703935	0.899287	0.843298	0.930984	0.643961	0.797689	0.819394	0.872455
1.93611	0.648153								0.605938	0.546149	0.599993	0.648741	0.60921	0.598373	0.545419	0.604945	0.632862				0.89427	0.742841	0.86015	0.955293		0.705965	0.902447	0.846403	0.933819	0.646089	0.800363	0.822231	0.875042
1.93889	0.649806								0.607259	0.548023	0.60211	0.650814	0.610846	0.599708	0.546253	0.605997	0.634454				0.896852	0.745183	0.862586	0.95709		0.707856	0.905486	0.849433	0.93663	0.648298	0.803083	0.825044	0.877769
1.94167	0.651369								0.608495	0.54974	0.60406	0.6527	0.612306	0.600898	0.547046	0.606989	0.635935				0.899331	0.747519	0.865038	0.958833		0.709882	0.908567	0.852475	0.939624	0.650401	0.805672	0.827677	0.880291
1.94444	0.65307								0.609771	0.551418	0.60602	0.654661	0.613868	0.602137	0.547842	0.608072	0.637392				0.901857	0.749926	0.867496	0.960554		0.71192	0.911776	0.855571	0.942659	0.652389	0.80832	0.830343	0.883
1.94722	0.654642								0.611109	0.553161	0.608002	0.656485	0.615473	0.603585	0.548819	0.609304	0.639029				0.90424	0.752224	0.869889	0.962263		0.714016	0.914763	0.858465	0.945425	0.654496	0.811138	0.833117	0.885746
1.95	0.656203								0.612419	0.555084	0.610082	0.658535	0.617228	0.604965	0.549737	0.610483	0.640605				0.906816	0.754556	0.872415	0.964071		0.716017	0.917954	0.861604	0.948415	0.656709	0.814013	0.83593	0.888376
1.95278	0.657942								0.613608	0.557005	0.612114	0.660552	0.618977	0.606325	0.550671	0.611562	0.64211				0.909281	0.756947	0.874891	0.965798		0.718136	0.921058	0.864681	0.951333	0.658864	0.816819	0.838734	0.891108
1.95556	0.659586								0.614823	0.55894	0.614205	0.662479	0.62068	0.607663	0.551666	0.612708	0.643658				0.911742	0.759395	0.877355	0.967457		0.720212	0.924215	0.867784	0.954325	0.660975	0.819538	0.841512	0.893776
1.95833	0.661234								0.615958	0.560839	0.61616	0.664358	0.622379	0.608915	0.552591	0.61374	0.645074				0.914202	0.761807	0.879803	0.969081		0.722376	0.927404	0.870928	0.95736	0.663019	0.822281	0.844316	0.896318
1.96111	0.662914								0.617175	0.562689	0.618198	0.66627	0.62412	0.610212	0.553527	0.61495	0.646623				0.916672	0.764207	0.882188	0.970771		0.724468	0.930567	0.873985	0.960354	0.665178	0.825087	0.847155	0.898855
1.96389	0.664618								0.618605	0.564622	0.620307	0.668264	0.625857	0.611461	0.554562	0.616233	0.648203				0.919149	0.76678	0.884659	0.972433		0.726586	0.933684	0.876968	0.96342	0.667521	0.82792	0.850023	0.901661
1.96667	0.666347								0.620141	0.566649	0.622369	0.670413	0.627668	0.612911	0.555767	0.617564	0.649826				0.921738	0.769414	0.887127	0.974274		0.728745	0.936748	0.879979	0.966312	0.669859	0.830736	0.852894	0.904361
1.96944	0.668042								0.621614	0.56864	0.624322	0.672447	0.629499	0.614255	0.556685	0.618784	0.651315				0.924135	0.771763	0.889552	0.975828		0.730829	0.939818	0.883008	0.969225	0.67228	0.833531	0.855649	0.907098
1.97222	0.669765								0.623157	0.570703	0.626305	0.674519	0.631312	0.615634	0.55775	0.620062	0.652881				0.926503	0.774059	0.891928	0.977397		0.732945	0.942752	0.886045	0.972204	0.674659	0.836446	0.858524	0.909851
1.975	0.671455								0.624597	0.572763	0.628348	0.676587	0.633199	0.617111	0.558856	0.621354	0.654408				0.92903	0.776476	0.894253	0.978988		0.734903	0.945695	0.88921	0.975237	0.677112	0.839094	0.861262	0.912509
1.97778	0.673115								0.626048	0.574834	0.630457	0.678754	0.635062	0.618781	0.560196	0.622897	0.656084				0.93147	0.778829	0.89655	0.980469		0.737098	0.948593	0.892311	0.978317	0.679582	0.841842	0.864063	0.915167
1.98056	0.674854								0.627475	0.576913	0.632432	0.680852	0.636815	0.620117	0.561283	0.624125	0.657664				0.933892	0.781338	0.899027	0.981988		0.739286	0.951513	0.895356	0.981301	0.682069	0.844651	0.866928	0.917849
1.98333	0.676516								0.629037	0.578883	0.634356	0.682814	0.638556	0.621553	0.562573	0.625466	0.65931				0.936137	0.783657	0.901302	0.983324		0.741486	0.954654	0.898654	0.984433	0.684333	0.847412	0.869699	0.920623
1.98611	0.67828								0.630607	0.581145	0.636583	0.685071	0.640483	0.623181	0.563805	0.627009	0.661011				0.938457	0.785997	0.903655	0.984847		0.74367	0.957658	0.901829	0.987537	0.686745	0.850252	0.872483	0.923419
1.98889	0.679993								0.632238	0.583218	0.638714	0.687264	0.642332	0.624644	0.565042	0.628396	0.662649				0.940722	0.788258	0.905875	0.986105		0.745861	0.960643	0.905062	0.990687	0.689377	0.853194	0.875389	0.926262
1.99167	0.681704								0.633759	0.585378	0.640787	0.689369	0.64424	0.626079	0.566339	0.62986	0.66431				0.942963	0.790481	0.908103	0.987376		0.748017	0.963735	0.908396	0.993888	0.691894	0.856092	0.878302	0.929055
1.99444	0.68332								0.635293	0.587741	0.642956	0.691568	0.646242	0.627596	0.567597	0.631375	0.665895				0.945324	0.792932	0.910502	0.988689		0.75014	0.966675	0.911543	0.997045	0.694315	0.858995	0.881104	0.931911
1.99722	0.684976								0.636799	0.58992	0.645191	0.693671	0.648238	0.629127	0.568875	0.632877	0.667486				0.947593	0.795363	0.912808	0.989906		0.752312	0.969792	0.914725	1.0002	0.696788	0.862007	0.88387	0.934519
2	0.686763								0.638274	0.592156	0.647363	0.695949	0.650324	0.63059	0.570183	0.634248	0.669102				0.949903	0.797803	0.915036	0.991185		0.754609	0.972794	0.917818	1.00324	0.699253	0.86479	0.886669	0.937204
2.00278	0.688496								0.639897	0.594392	0.649427	0.698183	0.652372	0.632071	0.571418	0.635647	0.670677				0.952393	0.800417	0.917489	0.992571		0.75672	0.975844	0.921034	1.0063	0.701703	0.867512	0.889526	0.940017
2.00556	0.690252								0.641514	0.596718	0.651509	0.700483	0.654411	0.633524	0.572597	0.637057	0.672309				0.954798	0.802992	0.91974	0.993876		0.758886	0.978852	0.924263	1.00937	0.704189	0.870307	0.892325	0.942865
2.00833	0.691992								0.643178	0.599085	0.653624	0.702801	0.656392	0.635089	0.573877	0.638598	0.673957				0.957223	0.805425	0.921876	0.995045		0.760953	0.981881	0.927412	1.01245	0.706705	0.873071	0.895035	0.945561
2.01111	0.6937								0.644758	0.601408	0.655661	0.705103	0.658344	0.636674	0.575266	0.640168	0.675651				0.959463	0.807757	0.924002	0.996002		0.763121	0.984951	0.930608	1.01556	0.709269	0.875981	0.897882	0.948238
2.01389	0.695449								0.646462	0.603716	0.657487	0.707334	0.660249	0.638107	0.576507	0.641617	0.677249				0.961689	0.810082	0.926104	0.996885		0.76528	0.987914	0.933872	1.01869	0.711862	0.87883	0.900681	0.95101
2.01667	0.69718								0.648142	0.606183	0.659531	0.709541	0.662279	0.639646	0.577865	0.643093	0.67884				0.964084	0.81256	0.928332	0.997733		0.767476	0.990861	0.937127	1.02174	0.714436	0.881616	0.903481	0.953774
2.01944	0.698929								0.649779	0.608538	0.661447	0.711623	0.664238	0.641149	0.579268	0.644578	0.680467				0.966411	0.815076	0.930539	0.998542		0.769795	0.99372	0.940378	1.02475	0.717018	0.884512	0.906206	0.956471
2.02222	0.700679								0.651586	0.610906	0.663353	0.713803	0.666163	0.642701	0.580626	0.646042	0.682201				0.96877	0.817437	0.932665	0.999374		0.772156	0.996535	0.943484	1.02765	0.719625	0.887373	0.90892	0.959241
2.025	0.70249								0.653223	0.61328	0.665475	0.716047	0.668265	0.644309	0.582161	0.647715	0.68403				0.971119	0.819873	0.934916	1.00019		0.774443	0.999281	0.946601	1.03059	0.722267	0.890245	0.91181	0.961977
2.02778	0.704303								0.654848	0.615763	0.6676	0.718375	0.670483	0.645959	0.583691	0.649421	0.685836				0.973311	0.822345	0.937145	1.00084		0.776594	1.00207	0.949796	1.03347	0.724844	0.893121	0.914607	0.964692
2.03056	0.705906								0.656453	0.618279	0.66961	0.720647	0.672567	0.647584	0.585139	0.651114	0.687605				0.975534	0.824803	0.939256	1.00156		0.778932	1.00482	0.952967	1.03647	0.727515	0.896068	0.917474	0.967403
2.03333	0.707564								0.65824	0.620764	0.671702	0.722995	0.67481	0.649293	0.586567	0.652842	0.689428				0.977607	0.827139	0.941291	1.00196		0.781249	1.00747	0.955968	1.03944	0.730158	0.898985	0.920534	0.970109
2.03611	0.70923								0.65999	0.623111	0.673751	0.725292	0.676848	0.651028	0.588067	0.654486	0.691191				0.979754	0.829428	0.943215	1.00228		0.783401	1.01007	0.959071	1.04231	0.732807	0.90206	0.923393	0.972839
2.03889	0.710982								0.661794	0.625645	0.675975	0.727701	0.679097	0.652693	0.589591	0.656055	0.692896				0.982004	0.831806	0.945317	1.00273		0.785498	1.01266	0.96209	1.04514	0.735514	0.905032	0.926116	0.975678
2.04167	0.712751								0.663533	0.628093	0.6781	0.730019	0.681255	0.65432	0.591024	0.65763	0.694592				0.984068	0.834043	0.947141	1.00293		0.787625	1.01523	0.96519	1.0481	0.738157	0.907923	0.928897	0.97834
2.04444	0.714569								0.665419	0.630416	0.68016	0.732263	0.683327	0.655923	0.592488	0.659285	0.696303				0.98617	0.83642	0.948976	1.00308		0.789856	1.01773	0.968279	1.05097	0.740801	0.910731	0.931452	0.981159
2.04722	0.716363								0.667239	0.63286	0.682326	0.734661	0.685452	0.657591	0.593973	0.660963	0.698108				0.988288	0.838762	0.950893	1.00332		0.792153	1.02007	0.97132	1.05381	0.743484	0.91362	0.934208	0.983916
2.05	0.718145								0.669018	0.63529	0.684589	0.737052	0.687665	0.659278	0.595423	0.662599	0.699896				0.990398	0.840976	0.95274	1.0035		0.794462	1.02242	0.974312	1.05669	0.746222	0.916568	0.937096	0.986584
2.05278	0.719855								0.670836	0.637592	0.686897	0.739388	0.689774	0.66107	0.59706	0.664292	0.701746				0.992685	0.843386	0.954749	1.00377		0.796608	1.02479	0.977459	1.05966	0.749018	0.919558	0.939997	0.9893
2.05556	0.721533								0.672613	0.639973	0.689216	0.74182	0.691932	0.662666	0.598563	0.665819	0.703501				0.994906	0.84578	0.956684	1.00384		0.798903	1.02705	0.980483	1.06249	0.751678	0.922371	0.942629	0.992057
2.05833	0.723186								0.674623	0.642256	0.691563	0.744238	0.694076	0.664379	0.600096	0.667498	0.705342				0.996928	0.848093	0.958456	1.00376		0.801007	1.02924	0.983327	1.06521	0.754445	0.925368	0.945447	0.994922
2.06111	0.724888								0.676545	0.644433	0.693902	0.746567	0.696282	0.666021	0.601596	0.669195	0.707111				0.999105	0.850552	0.9603	1.00361		0.803217	1.03134	0.986184	1.06794	0.757204	0.928397	0.948257	0.997674
2.06389	0.72664								0.678424	0.646593	0.696154	0.748793	0.698442	0.667768	0.603162	0.670828	0.708903				1.0013	0.85297	0.962223	1.00351		0.805428	1.0334	0.98901	1.07065	0.759938	0.931371	0.951018	1.00049
2.06667	0.728356								0.680315	0.648975	0.698499	0.75117	0.700771	0.669295	0.604612	0.672361	0.7105				1.00348	0.855381	0.96408	1.00332		0.807692	1.03542	0.991983	1.07343	0.76272	0.934222	0.953806	1.00315
2.06944	0.73008								0.682181	0.651217	0.700935	0.753517	0.703003	0.670968	0.606163	0.673992	0.712258				1.00561	0.857813	0.965901	1.003		0.809965	1.03731	0.994775	1.07612	0.765361	0.937109	0.956464	1.00591
2.07222	0.731754								0.683988	0.653398	0.703364	0.755789	0.705198	0.672725	0.607684	0.675761	0.714104				1.00763	0.860172	0.967592	1.00261		0.812223	1.03922	0.997632	1.07875	0.76818	0.940141	0.959286	1.00858
2.075	0.733402								0.685989	0.655633	0.705788	0.758077	0.707549	0.674553	0.60934	0.677497	0.715988				1.00969	0.862568	0.969192	1.00213		0.814504	1.04112	1.00046	1.08148	0.77099	0.943255	0.962122	1.01132
2.07778	0.735023								0.687995	0.657754	0.708006	0.760364	0.709761	0.676292	0.610915	0.679172	0.717755				1.01171	0.864964	0.97079	1.00167		0.81675	1.04272	1.00317	1.08407	0.773975	0.946307	0.964853	1.01398
2.08056	0.736728								0.689877	0.659968	0.710306	0.762603	0.711958	0.677931	0.612403	0.680811	0.719555				1.0137	0.867325	0.972281	1.00121		0.819037	1.04433	1.00587	1.08667	0.776732	0.949148	0.967431	1.01661
2.08333	0.738467								0.691888	0.662275	0.712696	0.764939	0.714244	0.679598	0.613962	0.682538	0.721323				1.01551	0.869625	0.973647	1.0006		0.821206	1.0458	1.00858	1.08922	0.779594	0.95204	0.970121	1.01932
2.08611	0.74012								0.693974	0.664527	0.715169	0.767273	0.716491	0.681262	0.615609	0.684208	0.723078				1.01738	0.871962	0.97496	0.999981		0.823481	1.04732	1.01141	1.09184	0.782597	0.954941	0.972837	1.02196
2.08889	0.741907								0.696097	0.666911	0.717739	0.769791	0.718859	0.682968	0.617189	0.685891	0.724749				1.01933	0.874253	0.976319	0.999373		0.825732	1.04869	1.01404	1.09428	0.785627	0.957933	0.975673	1.0247
2.09167	0.743768								0.698189	0.66926	0.72026	0.772318	0.721129	0.68468	0.618716	0.687581	0.726429				1.02143	0.87663	0.978028	0.998927		0.82808	1.04996	1.01666	1.09671	0.788563	0.960784	0.978363	1.02731
2.09444	0.745456								0.700107	0.671626	0.722754	0.77487	0.723418	0.686411	0.620288	0.689322	0.728223				1.02334	0.878862	0.979538	0.998311		0.830208	1.05122	1.01945	1.09924	0.791416	0.963596	0.98098	1.02971
2.09722	0.747091								0.702134	0.674139	0.725228	0.777405	0.725697	0.688161	0.621901	0.690949	0.730048				1.02517	0.881112	0.980859	0.997647		0.83242	1.0524	1.02219	1.10183	0.794415	0.966533	0.983758	1.03244
2.1	0.748846								0.704139	0.676479	0.727644	0.779759	0.727937	0.68989	0.623501	0.692748	0.731889				1.02698	0.883379	0.982192	0.997046		0.834672	1.05341	1.02479	1.10423	0.797424	0.969471	0.986509	1.03506
2.10278	0.75057								0.706078	0.678734	0.730115	0.782144	0.730281	0.691595	0.624997	0.694479	0.733654				1.02882	0.885761	0.983553	0.996403		0.836763	1.05424	1.02722	1.10653	0.800438	0.972415	0.989196	1.03767
2.10556	0.752348								0.70806	0.681061	0.732535	0.784584	0.732644	0.693441	0.626624	0.696178	0.73548				1.03063	0.888168	0.984996	0.995785		0.838871	1.05514	1.02974	1.10901	0.80345	0.975366	0.991895	1.04025
2.10833	0.753919								0.710106	0.683437	0.734931	0.787029	0.734911	0.695276	0.62833	0.697999	0.737362				1.03234	0.89044	0.986326	0.995145		0.841051	1.05586	1.03232	1.11138	0.806323	0.978231	0.994479	1.04279
2.11111	0.755626								0.712272	0.685737	0.737427	0.789493	0.737249	0.697144	0.630062	0.699883	0.739218				1.03408	0.892733	0.987434	0.994446		0.843288	1.05647	1.03481	1.11361	0.809227	0.981074	0.997163	1.04532
2.11389	0.757232								0.714436	0.688105	0.739879	0.791896	0.739602	0.698974	0.631736	0.701669	0.741102				1.03578	0.895013	0.988521	0.993816		0.845549	1.05704	1.03717	1.1158	0.812334	0.984027	1.00005	1.04784
2.11667	0.758854								0.716638	0.690477	0.742281	0.794307	0.741932	0.700764	0.633378	0.703419	0.74286				1.03723	0.897221	0.989505	0.993099		0.847701	1.05764	1.03955	1.11811	0.815387	0.986898	1.00272	1.05046
2.11944	0.76046								0.718834	0.692779	0.744724	0.796769	0.744273	0.702402	0.634887	0.705154	0.74452				1.03864	0.899421	0.990351	0.992485		0.849877	1.05802	1.04185	1.1202	0.81836	0.989672	1.00535	1.053
2.12222	0.76212								0.721071	0.695113	0.747079	0.799289	0.746604	0.7042	0.636476	0.706902	0.746189				1.04018	0.901634	0.991151	0.991949		0.852024	1.0584	1.04427	1.12241	0.821372	0.99245	1.00802	1.05547
2.125	0.763737								0.723401	0.697377	0.749485	0.801692	0.748918	0.705977	0.638118	0.708803	0.748046				1.04174	0.90386	0.992051	0.991426		0.85414	1.05869	1.04664	1.12451	0.82438	0.99519	1.01068	1.05806
2.12778	0.765357								0.725609	0.699709	0.751864	0.804155	0.75126	0.707761	0.639725	0.710574	0.749766				1.04315	0.905981	0.992836	0.990931		0.856349	1.05894	1.04887	1.12656	0.827458	0.998059	1.01337	1.06042
2.13056	0.767032								0.72777	0.702158	0.754426	0.806734	0.753765	0.709609	0.6414	0.712468	0.751666				1.04461	0.908147	0.993731	0.990452		0.858547	1.05911	1.05103	1.12848	0.830524	1.00089	1.01596	1.06283
2.13333	0.768714								0.729826	0.704578	0.756857	0.809263	0.756194	0.711351	0.642988	0.714153	0.753444				1.04584	0.910091	0.994341	0.989788		0.860514	1.05919	1.05325	1.13041	0.833498	1.00361	1.01845	1.06523
2.13611	0.770321								0.731936	0.707134	0.759375	0.811849	0.758726	0.713127	0.644654	0.715933	0.755234				1.04712	0.912189	0.995147	0.989362		0.862553	1.0592	1.05543	1.13231	0.836457	1.00621	1.02102	1.06763
2.13889	0.771859								0.734116	0.709621	0.761983	0.814359	0.761175	0.714841	0.646312	0.717694	0.75707				1.04834	0.914308	0.99583	0.988951		0.864715	1.05935	1.05765	1.13424	0.839467	1.00885	1.02363	1.06997
2.14167	0.773159								0.73629	0.712118	0.764527	0.816865	0.763651	0.716683	0.647972	0.7194	0.75882				1.0496	0.916442	0.996556	0.988643		0.866822	1.05927	1.05971	1.13595	0.842431	1.01144	1.02604	1.07226
2.14444	0.774724								0.738385	0.71459	0.766961	0.819359	0.766094	0.718574	0.649752	0.721266	0.760659				1.05065	0.918449	0.997007	0.988274		0.869105	1.05919	1.06162	1.13763	0.845269	1.01394	1.02847	1.07444
2.14722	0.776271								0.740587	0.717217	0.769401	0.821962	0.768543	0.720396	0.651469	0.723135	0.762458				1.05188	0.920602	0.997482	0.98806		0.871316	1.05909	1.06357	1.13934	0.848226	1.01642	1.03089	1.07677
2.15	0.777889								0.742795	0.719832	0.771769	0.824575	0.771063	0.722232	0.653214	0.724919	0.764223				1.05308	0.922816	0.997939	0.987837		0.873227	1.05916	1.06553	1.1411	0.851109	1.01893	1.03331	1.07903
2.15278	0.779522								0.745154	0.722516	0.774238	0.827214	0.773605	0.724238	0.655076	0.726853	0.766071				1.0542	0.924905	0.998367	0.987534		0.875288	1.05929	1.06757	1.14288	0.854075	1.02149	1.03563	1.08138
2.15556	0.781061								0.747414	0.725239	0.776725	0.829852	0.776252	0.726085	0.656821	0.728676	0.767941				1.05521	0.926927	0.998604	0.98731		0.877468	1.05938	1.06949	1.14445	0.857014	1.02388	1.0378	1.08366
2.15833	0.782562								0.749641	0.727954	0.779266	0.832503	0.778804	0.727938	0.658481	0.730573	0.769878				1.05613	0.928967	0.998801	0.987193		0.879483	1.05941	1.07122	1.14578	0.859993	1.02624	1.0399	1.08587
2.16111	0.78414								0.751844	0.730674	0.781764	0.835156	0.78146	0.729835	0.66024	0.732488	0.77176				1.05711	0.931164	0.99891	0.987091		0.881243	1.05951	1.07299	1.14715	0.862849	1.02855	1.04199	1.08796
2.16389	0.785639								0.754232	0.733267	0.784193	0.83776	0.783912	0.731533	0.661822	0.734248	0.773509				1.05793	0.933191	0.998909	0.987023		0.883056	1.0596	1.07461	1.14854	0.86557	1.03075	1.04395	1.09017
2.16667	0.787028								0.7566	0.735932	0.78676	0.840433	0.786515	0.733406	0.663438	0.735979	0.775243				1.05878	0.935268	0.998966	0.987044		0.885031	1.05966	1.07625	1.14987	0.868382	1.03305	1.04591	1.0923
2.16944	0.788377								0.758736	0.738571	0.789333	0.843162	0.789093	0.735173	0.665031	0.737785	0.777017				1.05944	0.937261	0.998927	0.987027		0.887103	1.0599	1.07782	1.15119	0.871163	1.0353	1.04789	1.0942
2.17222	0.789788								0.760875	0.741317	0.792037	0.84592	0.791767	0.737146	0.666786	0.73965	0.778889				1.06006	0.93932	0.998818	0.987052		0.889236	1.05994	1.0792	1.15231	0.873866	1.03734	1.04976	1.09624
2.175	0.791307								0.763135	0.74404	0.794617	0.848536	0.794464	0.739046	0.668575	0.741519	0.780725				1.06063	0.941364	0.998583	0.987189		0.891041	1.06008	1.08049	1.15335	0.876662	1.03943	1.05155	1.09819
2.17778	0.792878								0.765508	0.74681	0.797279	0.851239	0.797219	0.740957	0.670291	0.743299	0.782525				1.06118	0.943426	0.998356	0.987218		0.892898	1.06022	1.08189	1.15431	0.879376	1.04151	1.05333	1.10024
2.18056	0.794315								0.767875	0.749561	0.799651	0.853928	0.799843	0.742721	0.672022	0.745079	0.78427				1.06149	0.94523	0.997997	0.987277		0.894821	1.06035	1.08308	1.15522	0.882117	1.04357	1.05504	1.10222
2.18333	0.795869								0.770146	0.7523	0.802081	0.856563	0.802291	0.744609	0.673711	0.746921	0.786156				1.06187	0.947141	0.99754	0.987304		0.896709	1.06048	1.08415	1.1561	0.884871	1.04547	1.05664	1.10405
2.18611	0.797314								0.772391	0.755083	0.804647	0.859377	0.80501	0.746475	0.675383	0.748859	0.787992				1.06226	0.94904	0.996956	0.987483		0.898583	1.06068	1.0851	1.15684	0.887641	1.04742	1.05819	1.10593
2.18889	0.798711								0.774629	0.757892	0.807206	0.862123	0.807666	0.748361	0.67706	0.750717	0.789747				1.0624	0.95082	0.996359	0.987524		0.900467	1.06095	1.08612	1.15771	0.890337	1.04929	1.05969	1.10764
2.19167	0.800138								0.776943	0.760704	0.809718	0.864887	0.810397	0.750289	0.678827	0.752681	0.791644				1.06262	0.952697	0.995764	0.987824		0.902304	1.06123	1.08714	1.15844	0.892972	1.05101	1.06119	1.10937
2.19444	0.801498								0.779402	0.763431	0.81229	0.867579	0.813063	0.752075	0.68055	0.754579	0.79348				1.06281	0.954628	0.995135	0.988191		0.904086	1.06151	1.08804	1.15892	0.895534	1.05258	1.06254	1.1113
2.19722	0.802934								0.781835	0.766201	0.814954	0.870314	0.815655	0.753875	0.682258	0.756396	0.795259				1.0629	0.956496	0.994398	0.98859		0.905829	1.06186	1.08887	1.15943	0.898139	1.05414	1.06377	1.11312
2.2	0.804398								0.784366	0.768856	0.817566	0.873033	0.818276	0.755569	0.683891	0.758112	0.79696				1.06282	0.958411	0.993554	0.9888		0.907583	1.0624	1.08961	1.16001	0.900934	1.05577	1.06513	1.11488
2.20278	0.805704								0.786861	0.771513	0.820115	0.875729	0.820943	0.757435	0.685651	0.760019	0.798814				1.06285	0.960253	0.992775	0.989082		0.909362	1.06287	1.09023	1.16033	0.903601	1.05722	1.06632	1.11655
2.20556	0.806989								0.789171	0.774208	0.822713	0.878499	0.8236	0.759271	0.687422	0.761793	0.800643				1.06274	0.962008	0.992002	0.989356		0.911074	1.06328	1.09064	1.16057	0.90619	1.05863	1.06723	1.11805
2.20833	0.808224								0.791449	0.776768	0.825317	0.88117	0.826257	0.761102	0.689086	0.763495	0.802312				1.06269	0.963685	0.99128	0.989786		0.912777	1.06375	1.09117	1.16081	0.908821	1.06005	1.06828	1.11939
2.21111	0.809434								0.793634	0.779381	0.827873	0.883759	0.828872	0.763021	0.690853	0.765251	0.803993				1.06249	0.965306	0.990534	0.990283		0.914497	1.06419	1.09162	1.161	0.911351	1.06119	1.06921	1.12066
2.21389	0.810635								0.796085	0.782207	0.830572	0.886551	0.831474	0.76499	0.692732	0.767147	0.805819				1.06212	0.966755	0.989621	0.990724		0.916038	1.06464	1.09194	1.16113	0.913876	1.06234	1.06999	1.12205
2.21667	0.811909								0.798438	0.784856	0.833098	0.889248	0.834056	0.767043	0.694771	0.769131	0.807753				1.06165	0.968262	0.98871	0.991206		0.917668	1.06513	1.09212	1.16113	0.916479	1.06353	1.07075	1.12332
2.21944	0.813412								0.800823	0.787563	0.835677	0.891931	0.836674	0.76886	0.696612	0.770992	0.809552				1.06127	0.969751	0.987871	0.991701		0.91931	1.06561	1.0923	1.16113	0.919096	1.06472	1.07148	1.12452
2.22222	0.814694								0.803289	0.790109	0.838076	0.894549	0.839101	0.770605	0.69842	0.772777	0.811226				1.06075	0.971213	0.987021	0.992109		0.920878	1.06621	1.09234	1.16108	0.921609	1.06573	1.07209	1.12566
2.225	0.815961								0.805789	0.792606	0.840604	0.897147	0.841678	0.772472	0.700192	0.774625	0.812925				1.06023	0.972804	0.986201	0.992608		0.922304	1.0667	1.09233	1.16093	0.923934	1.06655	1.07251	1.12689
2.22778	0.81725								0.808099	0.795081	0.843015	0.899627	0.844074	0.774384	0.702039	0.776423	0.814594				1.05968	0.974302	0.985283	0.993211		0.923741	1.06722	1.09242	1.16081	0.926271	1.0672	1.07286	1.12766
2.23056	0.81859								0.810544	0.797588	0.845635	0.902206	0.846628	0.776281	0.703895	0.778214	0.816436				1.05898	0.975576	0.98422	0.993706		0.925216	1.06789	1.09253	1.16074	0.928543	1.06778	1.07325	1.12854
2.23333	0.819753								0.812859	0.79996	0.848135	0.904737	0.849093	0.778284	0.705783	0.780082	0.818331				1.05838	0.976802	0.983366	0.994233		0.926472	1.06863	1.09265	1.16064	0.931119	1.06848	1.07366	1.1294
2.23611	0.820911								0.815244	0.802453	0.850687	0.907326	0.851703	0.780287	0.707671	0.781989	0.820164				1.05755	0.978007	0.982389	0.994718		0.927803	1.06939	1.09262	1.16037	0.933593	1.06912	1.07395	1.13016
2.23889	0.822011								0.817705	0.804836	0.853108	0.909784	0.854168	0.782172	0.709489	0.783883	0.82195				1.0567	0.979284	0.981525	0.995295		0.929218	1.07017	1.09263	1.16012	0.935882	1.06953	1.07411	1.13091
2.24167	0.823113								0.820225	0.807195	0.855585	0.912233	0.856555	0.784085	0.711331	0.785746	0.823726				1.05611	0.980646	0.980843	0.996016		0.930506	1.07083	1.09257	1.15986	0.938208	1.06994	1.07428	1.13154
2.24444	0.824351								0.822427	0.809549	0.858035	0.914709	0.858865	0.785956	0.713073	0.7875	0.825417				1.05546	0.981897	0.980177	0.996727		0.931693	1.07148	1.09245	1.15956	0.940467	1.07023	1.07429	1.13196
2.24722	0.825599								0.824884	0.811885	0.860466	0.917242	0.861145	0.78769	0.714792	0.78904	0.827094				1.05463	0.983015	0.97946	0.997266		0.9327	1.07219	1.09241	1.15922	0.942718	1.07047	1.07424	1.13241
2.25	0.826836								0.827245	0.81437	0.862987	0.91969	0.863588	0.78966	0.716716	0.790887	0.828873				1.05378	0.984015	0.978765	0.997927		0.933733	1.07276	1.0923	1.1589	0.944984	1.07075	1.07427	1.13273
2.25278	0.827879								0.829746	0.816719	0.865499	0.922105	0.865992	0.791605	0.718687	0.79288	0.830677				1.05306	0.985088	0.978178	0.99864		0.934829	1.07344	1.09222	1.15875	0.947299	1.07099	1.0743	1.13314
2.25556	0.829098								0.832236	0.818874	0.867932	0.924436	0.868346	0.793422	0.72054	0.794754	0.832429				1.05227	0.985986	0.977545	0.999323		0.935862	1.07411	1.09215	1.15854	0.949555	1.07124	1.0743	1.13347
2.25833	0.830415								0.834612	0.821016	0.870315	0.926808	0.870639	0.795176	0.722462	0.796643	0.834117				1.05166	0.987009	0.97714	1.00012		0.93695	1.07463	1.09198	1.15817	0.951883	1.07137	1.07418	1.13367
2.26111	0.831645								0.837101	0.823202	0.872736	0.929145	0.872968	0.797158	0.724532	0.798623	0.835919				1.05097	0.988012	0.976749	1.00088		0.93791	1.07524	1.09181	1.15783	0.95428	1.0715	1.07407	1.13398
2.26389	0.832939								0.839566	0.825554	0.875311	0.931665	0.875495	0.799044	0.726386	0.800431	0.837655				1.05026	0.988884	0.97627	1.00165		0.938655	1.07607	1.0918	1.15774	0.956542	1.07146	1.07391	1.13429
2.26667	0.834275								0.841752	0.827875	0.877849	0.934147	0.877912	0.800949	0.728225	0.802255	0.839469				1.04942	0.98952	0.975649	1.00233		0.939368	1.07697	1.09178	1.15766	0.958812	1.07143	1.07364	1.13427
2.26944	0.835448								0.844107	0.83008	0.880242	0.936501	0.880253	0.802753	0.730085	0.804022	0.841166				1.04854	0.989996	0.974945	1.00288		0.940014	1.07783	1.09175	1.15759	0.961089	1.07151	1.07357	1.13442
2.27222	0.836599								0.84649	0.83202	0.882494	0.938723	0.882419	0.804528	0.731859	0.805767	0.842912				1.04789	0.990577	0.974534	1.00368		0.940549	1.07869	1.09178	1.15757	0.963194	1.07133	1.07339	1.13442
2.275	0.837778								0.848984	0.834159	0.884972	0.941145	0.884722	0.806334	0.733678	0.807571	0.844698				1.04727	0.991093	0.974215	1.00449		0.940932	1.07958	1.09184	1.15754	0.965391	1.07121	1.07329	1.13452
2.27778	0.838972								0.8514	0.836288	0.887292	0.943382	0.886999	0.808215	0.735504	0.80937	0.846422				1.04653	0.991457	0.973753	1.00517		0.941329	1.0804	1.0919	1.15748	0.967369	1.07105	1.07303	1.13452
2.28056	0.8402								0.853952	0.838452	0.889647	0.945652	0.889271	0.810051	0.737271	0.811178	0.84814				1.04604	0.99179	0.973491	1.00589		0.941659	1.08113	1.09204	1.15748	0.969482	1.071	1.07286	1.1346
2.28333	0.841402								0.856346	0.840649	0.891887	0.947863	0.89145	0.812108	0.739069	0.813016	0.849835				1.04546	0.992107	0.973214	1.00675		0.941878	1.08196	1.09222	1.15756	0.971564	1.07093	1.07271	1.13466
2.28611	0.842683								0.858828	0.842857	0.894157	0.950163	0.893722	0.814122	0.740846	0.814944	0.851628				1.04492	0.992386	0.973026	1.00761		0.942135	1.0828	1.09245	1.15757	0.973523	1.0708	1.07259	1.13464
2.28889	0.84387								0.86133	0.844932	0.896422	0.952412	0.895899	0.816177	0.742701	0.816839	0.853455				1.04436	0.992522	0.972801	1.0084		0.942333	1.08375	1.09273	1.15762	0.975571	1.07084	1.07261	1.13474
2.29167	0.845097								0.863728	0.847114	0.89877	0.954796	0.898259	0.818192	0.744597	0.81872	0.855222				1.04382	0.992516	0.972501	1.00911		0.942502	1.08463	1.09292	1.15776	0.97762	1.07085	1.07262	1.13469
2.29444	0.846353								0.866242	0.849143	0.901033	0.957045	0.900499	0.820059	0.746545	0.820545	0.857004				1.04324	0.992475	0.972207	1.00991		0.942583	1.08557	1.09319	1.15786	0.979579	1.07087	1.07259	1.13487
2.29722	0.847681								0.868696	0.851261	0.903244	0.959239	0.902674	0.821755	0.748384	0.822393	0.858644				1.04277	0.992481	0.972181	1.0108		0.942467	1.08643	1.09344	1.15791	0.981255	1.07068	1.07243	1.13494
2.3	0.848891								0.871125	0.853273	0.905356	0.96135	0.904793	0.823521	0.750321	0.824163	0.860347				1.04249	0.992466	0.972231	1.01179		0.942498	1.0873	1.09374	1.15801	0.982944	1.07052	1.07243	1.135
2.30278	0.850137								0.873588	0.855186	0.907521	0.963441	0.906921	0.825412	0.752353	0.826011	0.862065				1.0421	0.992288	0.972229	1.01265		0.942326	1.08828	1.09403	1.1582	0.984713	1.07045	1.07256	1.13525
2.30556	0.85139								0.876016	0.857106	0.909601	0.965409	0.908907	0.827314	0.754353	0.827858	0.86386				1.04173	0.992014	0.972209	1.01346		0.942007	1.08926	1.09443	1.15847	0.986269	1.07042	1.07262	1.13545
2.30833	0.85263								0.878449	0.85926	0.911997	0.967645	0.911307	0.829124	0.756195	0.829642	0.865533				1.04169	0.9918	0.972385	1.01451		0.941644	1.09028	1.09487	1.15876	0.98795	1.07043	1.0727	1.13564
2.31111	0.853971								0.880949	0.861383	0.914329	0.969819	0.913677	0.830894	0.758067	0.831444	0.867228				1.04149	0.991472	0.972479	1.01544		0.941108	1.09139	1.09531	1.15902	0.989534	1.07044	1.07282	1.1359
2.31389	0.855128								0.88331	0.86337	0.916453	0.971797	0.915766	0.832761	0.760049	0.833324	0.868921				1.04122	0.990891	0.972485	1.01625		0.940636	1.09235	1.09568	1.1593	0.991055	1.07044	1.07291	1.13604
2.31667	0.856268								0.885806	0.865482	0.918614	0.973923	0.917832	0.834474	0.761944	0.835171	0.870471				1.04103	0.990468	0.972677	1.01727		0.940133	1.09347	1.09629	1.15972	0.992566	1.07051	1.07311	1.13619
2.31944	0.857341								0.888204	0.867502	0.920709	0.975998	0.919926	0.836282	0.763846	0.836961	0.872069				1.04085	0.989911	0.972858	1.01812		0.939539	1.09466	1.09689	1.16028	0.993929	1.07069	1.0733	1.13632
2.32222	0.858459								0.890589	0.869593	0.92293	0.978119	0.922082	0.838175	0.765843	0.83885	0.873805				1.04078	0.989315	0.973052	1.01907		0.938908	1.09583	1.09744	1.16065	0.995267	1.07093	1.07362	1.13666
2.325	0.85981								0.892907	0.87158	0.925072	0.980188	0.924143	0.839941	0.767729	0.840551	0.875373				1.04074	0.988726	0.973317	1.02014		0.938272	1.09687	1.0979	1.16098	0.996473	1.07108	1.0739	1.13697
2.32778	0.861208								0.895227	0.87343	0.927175	0.982169	0.926134	0.841838	0.769578	0.84232	0.876995				1.04079	0.988207	0.973609	1.02117		0.937611	1.09804	1.09845	1.1614	0.997621	1.07126	1.07413	1.13726
2.33056	0.862505								0.89753	0.875235	0.929164	0.98403	0.92805	0.843611	0.77146	0.844083	0.878591				1.04074	0.987567	0.973823	1.02203		0.936836	1.09917	1.09902	1.16173	0.998686	1.07156	1.07444	1.13769
2.33333	0.863657								0.900014	0.877106	0.931325	0.986018	0.93013	0.845448	0.773231	0.845845	0.880204				1.0407	0.986843	0.974067	1.02296		0.936163	1.10038	1.09975	1.16227	0.999715	1.07189	1.07486	1.13819
2.33611	0.864757								0.902429	0.878944	0.933477	0.98797	0.932314	0.847255	0.775021	0.847578	0.881839				1.04069	0.986012	0.974217	1.02391		0.93541	1.10163	1.10044	1.16284	1.00078	1.07222	1.07526	1.1388
2.33889	0.865916								0.904824	0.880663	0.935541	0.989817	0.934325	0.848962	0.776758	0.849299	0.88342				1.04091	0.985459	0.974632	1.02513		0.934573	1.10285	1.10106	1.16331	1.00169	1.07252	1.07555	1.13941
2.34167	0.866932								0.907167	0.882393	0.937545	0.991662	0.936341	0.850907	0.77865	0.851106	0.885235				1.041	0.984842	0.974952	1.02633		0.933821	1.10404	1.10168	1.16378	1.00243	1.07283	1.07595	1.13992
2.34444	0.868034								0.909488	0.884083	0.939446	0.993492	0.938242	0.85289	0.780555	0.852985	0.886905				1.04121	0.984153	0.975349	1.02756		0.933101	1.10523	1.10233	1.16439	1.00323	1.07337	1.07648	1.14033
2.34722	0.869098								0.911936	0.885834	0.941504	0.995326	0.940228	0.854763	0.7824	0.854834	0.888555				1.04155	0.98352	0.975959	1.02885		0.932444	1.10633	1.10294	1.16492	1.00393	1.07387	1.07704	1.14095
2.35	0.870216								0.91435	0.887533	0.94364	0.997169	0.942265	0.856591	0.784135	0.856629	0.89013				1.04172	0.982735	0.976341	1.02994		0.931808	1.10755	1.10369	1.16564	1.00448	1.07438	1.07755	1.14159
2.35278	0.8714								0.916635	0.889274	0.945684	0.998959	0.944137	0.85853	0.786038	0.858409	0.89186				1.04206	0.982167	0.976906	1.0312		0.931025	1.10893	1.10452	1.16635	1.00495	1.07493	1.07801	1.14219
2.35556	0.872519								0.918956	0.891148	0.947777	1.0008	0.94613	0.860534	0.787973	0.860334	0.893493				1.04251	0.981536	0.977506	1.03253		0.93039	1.11033	1.10548	1.16692	1.00545	1.0756	1.0787	1.14282
2.35833	0.873548								0.921322	0.892979	0.949807	1.0026	0.948199	0.862374	0.789747	0.862095	0.894985				1.04298	0.980929	0.978152	1.03392		0.9297	1.11163	1.10624	1.16756	1.00579	1.0762	1.07925	1.14358
2.36111	0.874532								0.923733	0.894702	0.951725	1.00434	0.950143	0.864173	0.791524	0.86386	0.896575				1.04362	0.980405	0.978852	1.03543		0.929053	1.11283	1.10695	1.16814	1.00599	1.07675	1.07978	1.14426
2.36389	0.875734								0.926063	0.896443	0.953704	1.00618	0.952189	0.865964	0.793254	0.865646	0.898102				1.04396	0.979735	0.97941	1.03676		0.928402	1.11411	1.10776	1.16874	1.00639	1.07752	1.08046	1.14504
2.36667	0.876817								0.928443	0.898289	0.955736	1.00799	0.954251	0.867806	0.79502	0.867496	0.899682				1.04429	0.979024	0.97994	1.0381		0.927843	1.11534	1.10847	1.16932	1.00657	1.07817	1.08105	1.14598
2.36944	0.877805								0.930944	0.900025	0.957672	1.00968	0.956143	0.869591	0.796743	0.869182	0.901191				1.04466	0.97839	0.980563	1.03954		0.927331	1.11666	1.1093	1.17004	1.00674	1.07889	1.08171	1.14698
2.37222	0.878757								0.933137	0.90179	0.959586	1.01135	0.958059	0.871403	0.798523	0.870937	0.90277				1.04513	0.977831	0.981248	1.04113		0.926903	1.11798	1.11013	1.17068	1.00675	1.07941	1.08223	1.14768
2.375	0.879608								0.935405	0.903611	0.961596	1.01312	0.960077	0.873155	0.800287	0.87269	0.904288				1.04561	0.977297	0.981871	1.04259		0.926527	1.11943	1.11099	1.17142	1.00685	1.08008	1.08289	1.14849
2.37778	0.880539								0.937734	0.905375	0.96352	1.01483	0.96213	0.87488	0.802101	0.87438	0.905798				1.04599	0.97664	0.982424	1.04394		0.926156	1.12078	1.11194	1.17205	1.00692	1.08081	1.08363	1.14934
2.38056	0.881486								0.940073	0.907012	0.965291	1.01639	0.96399	0.876717	0.80397	0.87608	0.907326				1.04668	0.976229	0.983194	1.04558		0.925819	1.12201	1.1127	1.17262	1.00695	1.08157	1.08445	1.15009
2.38333	0.882366								0.942446	0.908677	0.967052	1.01789	0.965909	0.878409	0.805687	0.877801	0.908892				1.04728	0.975717	0.983802	1.0471		0.925457	1.12345	1.11364	1.17334	1.00686	1.0822	1.08502	1.15084
2.38611	0.88319								0.944672	0.910281	0.968718	1.01927	0.967667	0.880208	0.807442	0.879519	0.910433				1.04789	0.975316	0.984482	1.04872		0.925098	1.12487	1.11457	1.17397	1.00685	1.08297	1.08576	1.15158
2.38889	0.883988								0.946952	0.911895	0.970477	1.02068	0.96945	0.882012	0.809173	0.881282	0.911874				1.04851	0.975021	0.985346	1.05035		0.924892	1.12635	1.11546	1.17471	1.00667	1.08368	1.08635	1.15236
2.39167	0.88489								0.94931	0.913588	0.972291	1.0221	0.971164	0.883867	0.811134	0.883049	0.913356				1.04914	0.974677	0.986122	1.05197		0.924634	1.12784	1.11634	1.17548	1.00644	1.08446	1.08694	1.15322
2.39444	0.885785								0.95168	0.915206	0.973958	1.02351	0.972933	0.885695	0.813039	0.884844	0.914854				1.0498	0.974324	0.986824	1.0535		0.924516	1.12929	1.1173	1.17613	1.00631	1.08527	1.08753	1.15419
2.39722	0.886485								0.953905	0.916916	0.975923	1.02512	0.974868	0.887432	0.814856	0.886591	0.91637				1.05066	0.97416	0.987822	1.05532		0.924339	1.13074	1.1183	1.17693	1.00606	1.08609	1.08828	1.15505
2.4	0.887096								0.956253	0.918448	0.977781	1.02659	0.97668	0.88917	0.816676	0.888362	0.91782				1.05143	0.973878	0.988726	1.05709		0.924309	1.13212	1.11916	1.17765	1.00588	1.08682	1.08892	1.15598
2.40278	0.887815								0.958474	0.919966	0.979487	1.02794	0.978472	0.890988	0.818549	0.890165	0.919318				1.05195	0.973464	0.989387	1.05873		0.924237	1.13354	1.12011	1.17842	1.00581	1.08774	1.08973	1.1568
2.40556	0.888628								0.960675	0.921446	0.981246	1.02918	0.98022	0.892795	0.82037	0.891899	0.920834				1.05263	0.973278	0.990244	1.06065		0.924171	1.13479	1.12109	1.17919	1.00577	1.08859	1.09051	1.15761
2.40833	0.889385								0.962824	0.922815	0.982865	1.03031	0.981846	0.894619	0.822202	0.893715	0.922466				1.05324	0.972911	0.99097	1.06237		0.924125	1.13608	1.12213	1.18003	1.00572	1.08945	1.09122	1.15861
2.41111	0.890067								0.964903	0.924304	0.984477	1.0315	0.983577	0.896287	0.823891	0.895327	0.923954				1.05409	0.972812	0.991876	1.06413		0.924177	1.13763	1.12331	1.18092	1.00549	1.09019	1.09189	1.15945
2.41389	0.8906								0.966991	0.925959	0.986255	1.0328	0.985465	0.898064	0.825721	0.897083	0.925506				1.05478	0.972682	0.992651	1.06585		0.924343	1.13902	1.12439	1.18168	1.00527	1.09102	1.09249	1.16027
2.41667	0.891114								0.96917	0.92746	0.987913	1.03404	0.987254	0.899725	0.827501	0.898657	0.926909				1.05541	0.972643	0.993554	1.06766		0.924403	1.14048	1.12551	1.18249	1.00523	1.09204	1.09327	1.16124
2.41944	0.89159								0.971388	0.928926	0.989391	1.03513	0.988897	0.901556	0.829403	0.900317	0.928327				1.05623	0.972721	0.994606	1.06955		0.924516	1.14199	1.12652	1.1832	1.00524	1.09326	1.09423	1.16226
2.42222	0.892148								0.973549	0.930314	0.990992	1.0363	0.990515	0.903435	0.831212	0.901975	0.929788				1.05704	0.972868	0.995616	1.07154		0.924666	1.14339	1.12762	1.184	1.0051	1.09417	1.09493	1.16302
2.425	0.892542								0.97562	0.931686	0.992604	1.03748	0.992127	0.905211	0.832889	0.903592	0.931153				1.05779	0.972884	0.996525	1.07347		0.924783	1.14477	1.12865	1.18478	1.00511	1.09506	1.09571	1.16384
2.42778	0.892871								0.977808	0.933109	0.994164	1.03868	0.993826	0.907028	0.834604	0.905241	0.932507				1.05857	0.97286	0.997547	1.07548		0.925097	1.14618	1.12956	1.18557	1.00512	1.096	1.09644	1.16468
2.43056	0.89318								0.979976	0.934461	0.995698	1.03976	0.995446	0.908622	0.836199	0.906797	0.933792				1.05936	0.9728	0.998533	1.07738		0.925329	1.14762	1.13057	1.18637	1.00517	1.09696	1.09714	1.16561
2.43333	0.893703								0.982167	0.935843	0.997244	1.04075	0.997035	0.910402	0.838085	0.908608	0.935275				1.06036	0.972974	0.999643	1.07947		0.925599	1.14919	1.13177	1.1873	1.00524	1.09779	1.0978	1.16661
2.43611	0.894066								0.984164	0.937142	0.998787	1.04175	0.998637	0.912306	0.84011	0.910561	0.936897				1.06137	0.973279	1.00072	1.08166		0.92582	1.15064	1.13296	1.18812	1.00528	1.09866	1.09863	1.16754
2.43889	0.894276								0.986094	0.938384	1.00022	1.04267	1.00027	0.914103	0.841964	0.912347	0.938434				1.06222	0.973479	1.00171	1.08372		0.926027	1.15209	1.13406	1.18884	1.00536	1.0996	1.09949	1.16834
2.44167	0.89463								0.988269	0.939663	1.00184	1.04346	1.00185	0.915829	0.843728	0.914059	0.939919				1.06294	0.973579	1.00267	1.08579		0.926329	1.15363	1.13521	1.18971	1.00552	1.10064	1.10033	1.16931
2.44444	0.894751								0.990318	0.940805	1.00327	1.04416	1.00325	0.917438	0.845414	0.915678	0.941302				1.06356	0.973727	1.00344	1.08785		0.92668	1.15514	1.13631	1.19053	1.00567	1.10165	1.10105	1.17019
2.44722	0.894814								0.992253	0.94206	1.00486	1.04509	1.0049	0.919176	0.847139	0.917416	0.942762				1.0643	0.973996	1.0045	1.09004		0.927067	1.1567	1.13746	1.19122	1.0061	1.10281	1.1019	1.17103
2.45	0.894919								0.994144	0.943199	1.00638	1.04581	1.00641	0.920905	0.848831	0.919107	0.944155				1.06523	0.9743	1.00562	1.09231		0.927607	1.15836	1.13874	1.19206	1.00648	1.10389	1.10284	1.17195
2.45278	0.894989								0.996047	0.944362	1.00788	1.04661	1.00794	0.922689	0.85062	0.920724	0.945687				1.0662	0.974736	1.00676	1.09455		0.928026	1.16002	1.1399	1.1929	1.00677	1.10488	1.1037	1.17289
2.45556	0.894964								0.998196	0.945523	1.00939	1.04734	1.00952	0.924445	0.852511	0.922384	0.947131				1.06713	0.975157	1.00778	1.09682		0.928441	1.16159	1.14097	1.1937	1.00723	1.10588	1.10466	1.17385
2.45833	0.894975								1.00029	0.946639	1.01082	1.04791	1.01103	0.92609	0.854339	0.923994	0.948511				1.0682	0.975711	1.00899	1.09926		0.928959	1.16317	1.14214	1.19456	1.00751	1.10691	1.10551	1.17475
2.46111	0.89476								1.00236	0.94768	1.01221	1.04845	1.01246	0.927866	0.856174	0.925696	0.949982				1.06915	0.976107	1.01005	1.10152		0.929409	1.16488	1.14337	1.19552	1.00791	1.108	1.10642	1.17572
2.46389	0.894601								1.00425	0.948708	1.01358	1.04904	1.01385	0.929799	0.858043	0.927493	0.951574				1.07016	0.976586	1.01115	1.10385		0.930045	1.16662	1.14468	1.19653	1.00819	1.10901	1.10711	1.17667
2.46667	0.894663								1.0063	0.949629	1.01471	1.04944	1.01516	0.931594	0.859715	0.929202	0.953061				1.0711	0.977008	1.01216	1.10612		0.930608	1.16814	1.14581	1.19739	1.00869	1.11008	1.10799	1.17764
2.46944	0.894409								1.00842	0.950602	1.01583	1.04984	1.01651	0.933284	0.86146	0.930837	0.954461				1.07208	0.977469	1.01336	1.10867		0.931175	1.1698	1.14698	1.19818	1.00921	1.11109	1.10881	1.1789
2.47222	0.894077								1.01037	0.951417	1.01695	1.05024	1.01778	0.934979	0.863042	0.932386	0.955844				1.07316	0.978012	1.0145	1.11113		0.931822	1.17152	1.1482	1.19909	1.00967	1.11226	1.10964	1.17987
2.475	0.893725								1.01231	0.952323	1.01812	1.05062	1.01915	0.936769	0.864624	0.934089	0.95736				1.07408	0.978402	1.01557	1.11347		0.932395	1.17334	1.14941	1.20002	1.01019	1.11344	1.11053	1.18071
2.47778	0.893551								1.01424	0.953301	1.01938	1.05104	1.02064	0.938492	0.866259	0.935764	0.958789				1.07516	0.978933	1.01676	1.11603		0.933076	1.17496	1.15066	1.20085	1.01077	1.11467	1.11137	1.18163
2.48056	0.89319								1.01614	0.954155	1.02053	1.05123	1.02187	0.940159	0.868049	0.937456	0.960215				1.07625	0.979472	1.01797	1.11857		0.933939	1.17667	1.15199	1.20174	1.0113	1.11578	1.11218	1.18265
2.48333	0.892773								1.01784	0.955168	1.02177	1.05165	1.02321	0.941955	0.869763	0.939184	0.9617				1.07737	0.980056	1.01917	1.12113		0.934874	1.17839	1.15328	1.20259	1.01187	1.11711	1.11315	1.18353
2.48611	0.892439								1.01963	0.955985	1.02277	1.05181	1.02456	0.943522	0.871336	0.940848	0.963116				1.07856	0.980764	1.02047	1.12375		0.935565	1.18025	1.15465	1.20357	1.0126	1.11848	1.11416	1.18448
2.48889	0.891796								1.02139	0.956744	1.02388	1.05187	1.02577	0.945174	0.873009	0.942558	0.964591				1.0798	0.981544	1.02188	1.12636		0.936244	1.18221	1.15606	1.20464	1.01315	1.11952	1.11505	1.18546
2.49167	0.891353								1.02306	0.957409	1.02491	1.05198	1.02683	0.946901	0.874767	0.94417	0.96603				1.0808	0.982205	1.02319	1.12892		0.936913	1.18409	1.15748	1.20568	1.01378	1.12059	1.11599	1.18631
2.49444	0.890654								1.02488	0.958106	1.02585	1.05198	1.02794	0.948632	0.876438	0.945792	0.967451				1.08196	0.982874	1.02456	1.13154		0.937835	1.18606	1.15881	1.20667	1.01455	1.12171	1.11695	1.18726
2.49722	0.890041								1.02685	0.958814	1.02686	1.05208	1.02906	0.950389	0.878192	0.947465	0.968895				1.08306	0.983404	1.0258	1.13398		0.93858	1.18797	1.16026	1.20772	1.01539	1.12294	1.11796	1.18844
2.5	0.889495								1.02847	0.959403	1.02785	1.05217	1.03024	0.952193	0.880049	0.949203	0.970393				1.08395	0.983943	1.02693	1.13638		0.939364	1.18986	1.1616	1.20867	1.01636	1.12429	1.119	1.18929
2.50278	0.888922								1.03009	0.959971	1.02868	1.05225	1.03139	0.95403	0.881949	0.951031	0.971979				1.08496	0.984533	1.02809	1.13889		0.940201	1.1918	1.16302	1.20961	1.01726	1.12554	1.11993	1.19021
2.50556	0.888293								1.0318	0.960659	1.02956	1.05232	1.03255	0.955708	0.883604	0.952643	0.973428				1.08616	0.985368	1.02944	1.14155		0.941017	1.19368	1.16444	1.21063	1.01801	1.12683	1.12088	1.1913
2.50833	0.887673								1.03349	0.961417	1.03051	1.05247	1.03371	0.957308	0.885186	0.95415	0.974828				1.08732	0.986117	1.03076	1.14421		0.941963	1.19574	1.16586	1.21168	1.01879	1.12806	1.12184	1.19231
2.51111	0.887109								1.03522	0.961977	1.03141	1.05251	1.03476	0.958975	0.886792	0.955848	0.976243				1.0887	0.986859	1.03222	1.14699		0.942852	1.19773	1.16717	1.21261	1.01966	1.12938	1.1229	1.19334
2.51389	0.886424								1.03691	0.962279	1.03214	1.05243	1.03569	0.960622	0.88837	0.957435	0.977683				1.0901	0.987702	1.03364	1.14977		0.943765	1.19986	1.16867	1.21368	1.02076	1.13079	1.124	1.1944
2.51667	0.885639								1.03848	0.962722	1.03299	1.05237	1.03661	0.96227	0.890004	0.959058	0.979125				1.09139	0.988545	1.03504	1.15246		0.944739	1.20187	1.17005	1.21468	1.02175	1.13216	1.12518	1.19537
2.51944	0.884923								1.04018	0.963176	1.03383	1.05234	1.03755	0.963929	0.891534	0.960732	0.980536				1.09271	0.989403	1.03635	1.15509		0.94567	1.2039	1.17136	1.21573	1.02282	1.1336	1.12635	1.19643
2.52222	0.884178								1.04187	0.963576	1.03473	1.05223	1.03851	0.965655	0.893222	0.962326	0.981918				1.09423	0.990312	1.03788	1.15785		0.946725	1.2059	1.17281	1.21684	1.02396	1.13508	1.12764	1.19758
2.525	0.88358								1.04321	0.963822	1.03534	1.052	1.03934	0.9674	0.894876	0.963898	0.983213				1.09567	0.991221	1.03946	1.16056		0.947857	1.20801	1.17429	1.21793	1.02489	1.13643	1.12871	1.19841
2.52778	0.882808								1.04468	0.964156	1.03614	1.05188	1.04031	0.96923	0.896571	0.965589	0.984607				1.09701	0.991891	1.04091	1.16315		0.948994	1.21022	1.17575	1.219	1.02591	1.13778	1.12975	1.19937
2.53056	0.88197								1.04632	0.964515	1.03676	1.05189	1.04123	0.970964	0.898211	0.967203	0.986035				1.09852	0.992732	1.04245	1.16579		0.950005	1.2124	1.17735	1.22018	1.027	1.1392	1.13077	1.20043
2.53333	0.881228								1.04787	0.964741	1.03733	1.05185	1.04204	0.972662	0.899815	0.968791	0.987423				1.10002	0.993665	1.04405	1.16846		0.950924	1.2146	1.17873	1.22133	1.02797	1.14067	1.13189	1.2015
2.53611	0.88043								1.04929	0.965023	1.03798	1.05171	1.043	0.974431	0.901577	0.970599	0.988856				1.1015	0.994639	1.04569	1.17121		0.951799	1.21682	1.18017	1.2225	1.02904	1.14222	1.1331	1.20251
2.53889	0.879839								1.05074	0.96523	1.03854	1.0516	1.04385	0.976064	0.903209	0.972297	0.990143				1.10299	0.995535	1.04725	1.17388		0.952884	1.21896	1.18167	1.22359	1.03014	1.14376	1.13432	1.20348
2.54167	0.879259								1.05218	0.965578	1.03902	1.0515	1.04463	0.97772	0.904864	0.973894	0.991461				1.10432	0.996325	1.04876	1.17651		0.95414	1.22119	1.1832	1.22478	1.0312	1.14529	1.13555	1.20434
2.54444	0.878564								1.05354	0.965905	1.03959	1.05155	1.04536	0.979298	0.906407	0.975456	0.992656				1.10582	0.997168	1.05032	1.1793		0.955217	1.22356	1.18486	1.22606	1.03221	1.14685	1.13676	1.20528
2.54722	0.877848								1.05477	0.966142	1.04007	1.05139	1.04595	0.98091	0.908056	0.977015	0.993942				1.10732	0.998097	1.05198	1.18205		0.956365	1.22588	1.18652	1.22728	1.03317	1.14827	1.13803	1.20619
2.55	0.876962								1.05617	0.966384	1.04048	1.05138	1.04655	0.982464	0.90977	0.978522	0.995256				1.10882	0.999054	1.05374	1.18477		0.957653	1.22814	1.18809	1.22852	1.03428	1.14971	1.13922	1.20722
2.55278	0.876265								1.05746	0.966385	1.04075	1.05123	1.047	0.984163	0.911469	0.980208	0.996733				1.11028	0.99984	1.0553	1.18737		0.95879	1.2305	1.18984	1.22986	1.03539	1.15134	1.14051	1.20839
2.55556	0.875557								1.05879	0.966513	1.04125	1.05128	1.04771	0.985993	0.913247	0.981915	0.998181				1.11191	1.00085	1.05703	1.19009		0.959907	1.23287	1.19162	1.23116	1.0365	1.15293	1.14176	1.20946
2.55833	0.874982								1.05993	0.966643	1.04183	1.05136	1.04839	0.987526	0.914758	0.983495	0.999407				1.11357	1.00184	1.05892	1.19281		0.961002	1.23533	1.19331	1.23249	1.03743	1.15435	1.14292	1.21033
2.56111	0.874401								1.06114	0.966638	1.04215	1.05133	1.04882	0.988941	0.916128	0.984855	1.00055				1.1151	1.00284	1.06082	1.19546		0.962119	1.23779	1.19501	1.23382	1.03849	1.15585	1.14424	1.21127
2.56389	0.873931								1.06247	0.966618	1.04236	1.05127	1.04924	0.990559	0.917672	0.986442	1.00178				1.11689	1.00398	1.06281	1.19833		0.963402	1.24034	1.19685	1.23522	1.03979	1.15751	1.14575	1.2123
2.56667	0.873316								1.06363	0.966319	1.04237	1.05109	1.0494	0.992015	0.919187	0.987867	1.00288				1.11863	1.00506	1.06475	1.20115		0.964703	1.24285	1.19861	1.23666	1.04096	1.15911	1.1471	1.21331
2.56944	0.872882								1.06479	0.966216	1.04255	1.05111	1.04977	0.993567	0.920795	0.989456	1.00415				1.12037	1.00608	1.06656	1.20386		0.966003	1.24523	1.20025	1.23794	1.04204	1.1607	1.14839	1.2144
2.57222	0.872548								1.06598	0.966154	1.04277	1.05116	1.05009	0.995182	0.922354	0.991012	1.00538				1.12203	1.00697	1.06841	1.20644		0.967389	1.24766	1.20195	1.23939	1.04306	1.16241	1.14984	1.21556
2.575	0.872278								1.0672	0.966053	1.04293	1.05134	1.05057	0.996631	0.923946	0.992499	1.00646				1.12365	1.00799	1.07028	1.20919		0.968686	1.24999	1.20357	1.24065	1.04408	1.16403	1.15123	1.21673
2.57778	0.871955								1.06823	0.965927	1.04308	1.05143	1.05086	0.998234	0.925671	0.994097	1.00762				1.1254	1.0091	1.07226	1.2119		0.97024	1.2525	1.20543	1.24212	1.04525	1.16564	1.15267	1.21779
2.58056	0.871638								1.06952	0.965761	1.04324	1.05156	1.05101	0.999722	0.927236	0.995693	1.00882				1.12702	1.0101	1.07418	1.21462		0.971717	1.25503	1.20737	1.24367	1.04626	1.16718	1.15397	1.21896
2.58333	0.87137								1.07064	0.965567	1.04336	1.05172	1.05125	1.00131	0.928899	0.997312	1.00991				1.12886	1.01118	1.07622	1.21738		0.973039	1.25765	1.20931	1.2453	1.04732	1.16874	1.15541	1.21998
2.58611	0.871052								1.07151	0.965272	1.04343	1.05193	1.05147	1.00288	0.930434	0.998817	1.01106				1.13067	1.01231	1.07828	1.22017		0.97453	1.26014	1.21107	1.2468	1.04832	1.17031	1.15679	1.22093
2.58889	0.87079								1.07243	0.96496	1.04343	1.05203	1.05152	1.00439	0.931938	1.00031	1.01213				1.13235	1.01335	1.08026	1.22287		0.97601	1.26266	1.21291	1.24834	1.04936	1.17182	1.15816	1.22199
2.59167	0.870646								1.07348	0.96468	1.04339	1.05221	1.05167	1.00589	0.933438	1.00184	1.01317				1.13406	1.01442	1.08225	1.22547		0.977489	1.26534	1.21484	1.24999	1.05046	1.17346	1.15968	1.22317
2.59444	0.87043								1.0745	0.964513	1.04334	1.05258	1.05185	1.00754	0.935106	1.00337	1.01431				1.13588	1.01574	1.0845	1.2283		0.978989	1.26791	1.21676	1.25169	1.05165	1.17511	1.16118	1.22433
2.59722	0.870299								1.07539	0.964325	1.04327	1.05291	1.05197	1.00913	0.936677	1.00479	1.0155				1.13767	1.0169	1.08659	1.23108		0.980405	1.27057	1.21868	1.25326	1.05286	1.17692	1.16284	1.22549
2.6	0.870187								1.07634	0.964281	1.04323	1.05328	1.05207	1.01072	0.938309	1.00628	1.01659				1.13951	1.01817	1.08878	1.23377		0.981913	1.2732	1.22056	1.25498	1.05403	1.17862	1.16441	1.22677
2.60278	0.870125								1.07704	0.964004	1.04291	1.05349	1.05192	1.01222	0.939868	1.00773	1.01757				1.14142	1.01949	1.0909	1.23653		0.983441	1.27578	1.22249	1.25668	1.05521	1.18038	1.1661	1.22787
2.60556	0.870105								1.0777	0.963733	1.04265	1.05385	1.0518	1.01378	0.941413	1.00913	1.01857				1.14316	1.02067	1.09302	1.23917		0.985054	1.27847	1.22446	1.25831	1.05634	1.18199	1.16762	1.22894
2.60833	0.870121								1.07858	0.963417	1.04233	1.05411	1.0517	1.01511	0.942856	1.01047	1.01951				1.14489	1.0218	1.09499	1.24169		0.986604	1.28127	1.22655	1.26007	1.05757	1.18366	1.16924	1.23015
2.61111	0.870222								1.0794	0.962972	1.04205	1.05438	1.0516	1.01649	0.944467	1.01187	1.02051				1.14676	1.02314	1.0972	1.24445		0.988289	1.28407	1.22875	1.26186	1.05865	1.18533	1.17077	1.23149
2.61389	0.870199								1.08006	0.96269	1.04188	1.0548	1.0515	1.01798	0.94607	1.01337	1.02151				1.14862	1.02442	1.09932	1.24722		0.989901	1.28678	1.23088	1.26359	1.0598	1.18711	1.17242	1.23277
2.61667	0.87029								1.08056	0.962294	1.04175	1.05527	1.05132	1.01947	0.947474	1.01473	1.02247				1.15033	1.02568	1.10139	1.24986		0.991718	1.28956	1.23297	1.26534	1.0609	1.18884	1.17405	1.23392
2.61944	0.870422								1.08118	0.96216	1.0417	1.05599	1.05126	1.02092	0.949007	1.01615	1.02344				1.15216	1.02705	1.10367	1.25264		0.993535	1.29223	1.23506	1.26703	1.06205	1.1906	1.17578	1.23515
2.62222	0.870561								1.08174	0.961897	1.04151	1.05651	1.05117	1.02233	0.950479	1.01757	1.02431				1.15407	1.0284	1.10594	1.25545		0.995323	1.29488	1.23717	1.26878	1.0633	1.19237	1.17755	1.23654
2.625	0.870799								1.0824	0.961414	1.04112	1.05694	1.05083	1.02388	0.95209	1.01903	1.02527				1.15583	1.02979	1.10801	1.25805		0.997093	1.29754	1.23927	1.27056	1.06458	1.19415	1.17939	1.23791
2.62778	0.871137								1.08295	0.961018	1.04078	1.05753	1.05054	1.02526	0.953626	1.02036	1.02616				1.15793	1.03138	1.11021	1.26081		0.999076	1.30024	1.24136	1.27231	1.06575	1.19595	1.18116	1.23911
2.63056	0.87151								1.0835	0.960701	1.04048	1.05812	1.05019	1.02648	0.95499	1.02153	1.0268				1.16009	1.03305	1.11246	1.26353		1.00095	1.30308	1.24351	1.27425	1.067	1.19771	1.18298	1.24039
2.63333	0.871882								1.08399	0.96037	1.04004	1.05868	1.04988	1.02797	0.956581	1.02282	1.02759				1.16194	1.03443	1.11447	1.26603		1.00293	1.30595	1.24581	1.27635	1.06842	1.19971	1.18503	1.24173
2.63611	0.872126								1.08431	0.96011	1.03967	1.05932	1.04957	1.02954	0.95828	1.02421	1.02846				1.16373	1.0357	1.1165	1.26857		1.00497	1.30874	1.24813	1.27829	1.06971	1.20157	1.18691	1.24308
2.63889	0.872394								1.08482	0.959811	1.03925	1.05992	1.04922	1.0308	0.959871	1.02547	1.02922				1.16564	1.03719	1.1187	1.27122		1.00703	1.31159	1.25043	1.28027	1.07092	1.20352	1.18883	1.24442
2.64167	0.872922								1.08537	0.959367	1.03877	1.06044	1.04875	1.03216	0.961391	1.02666	1.02994				1.16773	1.03881	1.12094	1.27397		1.00907	1.31442	1.25266	1.28224	1.07217	1.2054	1.19067	1.24593
2.64444	0.873421								1.08576	0.958883	1.03841	1.06104	1.04829	1.0334	0.962807	1.02781	1.03063				1.16971	1.04038	1.12312	1.27656		1.01116	1.31726	1.25503	1.28428	1.07349	1.20732	1.19259	1.24734
2.64722	0.873905								1.08614	0.95851	1.0381	1.06175	1.0479	1.03475	0.964352	1.02916	1.03146				1.17179	1.04203	1.12536	1.27924		1.01331	1.32013	1.25741	1.28639	1.0747	1.2092	1.19452	1.24873
2.65	0.874557								1.08639	0.958022	1.03777	1.06238	1.04743	1.03603	0.965819	1.03043	1.0322				1.17388	1.04374	1.12759	1.28191		1.01553	1.32278	1.25963	1.28837	1.07608	1.21114	1.19653	1.25015
2.65278	0.875048								1.08659	0.957589	1.03751	1.06309	1.047	1.03721	0.967163	1.03151	1.03278				1.17603	1.04546	1.12973	1.28457		1.01771	1.32562	1.26201	1.29046	1.07744	1.21296	1.19856	1.25168
2.65556	0.875697								1.087	0.95699	1.03707	1.06368	1.04645	1.03828	0.968432	1.03245	1.03326				1.17812	1.04724	1.13193	1.28724		1.02011	1.32843	1.26441	1.29259	1.07865	1.21477	1.20063	1.25331
2.65833	0.876242								1.08736	0.956606	1.03686	1.06456	1.0461	1.03934	0.969768	1.03352	1.0338				1.18043	1.04914	1.1343	1.29014		1.02222	1.33131	1.2668	1.29476	1.07998	1.21655	1.20262	1.25493
2.66111	0.876862								1.0875	0.956245	1.03672	1.06536	1.04572	1.04042	0.971013	1.03446	1.03424				1.18254	1.05087	1.13648	1.29286		1.02434	1.33423	1.26924	1.29697	1.08126	1.21841	1.20463	1.25644
2.66389	0.877544								1.08766	0.955924	1.0365	1.06614	1.04536	1.04174	0.972395	1.03558	1.03477				1.18452	1.05269	1.13857	1.2954		1.02664	1.33709	1.2715	1.29891	1.08269	1.22036	1.20674	1.25799
2.66667	0.878292								1.08784	0.955615	1.03638	1.06697	1.04492	1.04296	0.973899	1.03664	1.03539				1.18686	1.05476	1.14096	1.29815		1.02904	1.34004	1.27389	1.30102	1.08418	1.22236	1.20896	1.25962
2.66944	0.879005								1.08798	0.955225	1.03618	1.06778	1.04445	1.04409	0.975311	1.03774	1.03597				1.18896	1.05663	1.14324	1.30076		1.03151	1.34292	1.27643	1.30325	1.0856	1.22431	1.21095	1.26124
2.67222	0.879778								1.08802	0.954908	1.03607	1.0687	1.04411	1.04519	0.976665	1.03889	1.03658				1.19094	1.05844	1.14542	1.30332		1.03391	1.34579	1.27893	1.30544	1.08702	1.22635	1.21296	1.26285
2.675	0.880586								1.08797	0.954554	1.03586	1.06957	1.04378	1.04626	0.977943	1.03984	1.03699				1.19293	1.06035	1.14762	1.30584		1.03629	1.34878	1.28159	1.30772	1.08852	1.22838	1.21517	1.26436
2.67778	0.881298								1.088	0.954219	1.0356	1.07041	1.04332	1.04724	0.979152	1.04079	1.03739				1.19511	1.06252	1.15	1.30858		1.03881	1.35172	1.28407	1.30991	1.08999	1.23035	1.21727	1.26593
2.68056	0.882191								1.08799	0.953836	1.03531	1.07112	1.04279	1.0483	0.980417	1.04168	1.03788				1.19716	1.06452	1.15225	1.31121		1.04124	1.3547	1.28663	1.31223	1.09135	1.23233	1.21944	1.26764
2.68333	0.883188								1.08792	0.953483	1.03517	1.07199	1.04239	1.04927	0.981684	1.04248	1.03813				1.19928	1.06643	1.15438	1.31383		1.04363	1.35767	1.28919	1.31452	1.09283	1.23439	1.22179	1.26942
2.68611	0.884193								1.08786	0.953205	1.03507	1.07296	1.04205	1.05011	0.982818	1.04328	1.03837				1.20136	1.0683	1.15647	1.31633		1.04615	1.36057	1.29163	1.31669	1.09418	1.23628	1.22389	1.27118
2.68889	0.885428								1.08772	0.952918	1.03502	1.07392	1.04164	1.05107	0.983997	1.04415	1.03866				1.20345	1.07035	1.1588	1.3189		1.04872	1.36344	1.29416	1.31893	1.0956	1.23832	1.22611	1.2729
2.69167	0.886455								1.08737	0.952711	1.03498	1.07486	1.04118	1.05191	0.985185	1.04485	1.03889				1.20555	1.07246	1.16107	1.32149		1.05131	1.36648	1.29673	1.32122	1.09721	1.24053	1.22846	1.27466
2.69444	0.887554								1.08716	0.95262	1.03495	1.07584	1.04078	1.05288	0.986342	1.04563	1.03915				1.20754	1.07433	1.16314	1.3239		1.05412	1.36956	1.29933	1.32351	1.0987	1.24246	1.23072	1.27642
2.69722	0.888563								1.08689	0.952596	1.03491	1.07678	1.04045	1.05378	0.987498	1.0464	1.03946				1.20972	1.07646	1.16539	1.32641		1.05695	1.37268	1.302	1.32594	1.10026	1.24452	1.23303	1.27824
2.7	0.889497								1.08666	0.95259	1.03476	1.07774	1.04013	1.0546	0.9886	1.04713	1.03976				1.21191	1.07865	1.16773	1.32905		1.05976	1.37576	1.30458	1.32822	1.10192	1.24663	1.23532	1.28014
2.70278	0.89058								1.08632	0.952626	1.03478	1.07874	1.03994	1.05543	0.989779	1.04781	1.04				1.21413	1.08086	1.16997	1.33164		1.06252	1.37872	1.30716	1.33055	1.10357	1.24874	1.2377	1.28198
2.70556	0.891811								1.08592	0.952816	1.03481	1.07973	1.03974	1.05623	0.990936	1.04847	1.04013				1.21622	1.08308	1.17218	1.33418		1.06534	1.38173	1.30978	1.333	1.10522	1.25086	1.24004	1.28375
2.70833	0.893015								1.08562	0.952978	1.03482	1.08072	1.03943	1.05694	0.991879	1.04906	1.04022				1.21836	1.08532	1.17438	1.33676		1.06814	1.38475	1.31244	1.33539	1.1069	1.25296	1.24235	1.28572
2.71111	0.89422								1.08532	0.953131	1.03487	1.08176	1.03927	1.05758	0.992847	1.04962	1.0403				1.22069	1.08778	1.17666	1.33952		1.07093	1.38773	1.31501	1.33777	1.10856	1.25516	1.2448	1.28767
2.71389	0.895611								1.08488	0.953312	1.03482	1.08278	1.03906	1.05839	0.99388	1.05011	1.04036				1.22299	1.09013	1.17898	1.34222		1.07375	1.39076	1.31769	1.34015	1.11031	1.25739	1.24732	1.28954
2.71667	0.896829								1.08448	0.953549	1.03499	1.08384	1.03891	1.05915	0.994932	1.05071	1.0404				1.22516	1.09237	1.18119	1.34474		1.07671	1.3939	1.32038	1.34272	1.11205	1.25958	1.24976	1.29136
2.71944	0.898132								1.08417	0.953892	1.03526	1.08498	1.03884	1.05991	0.995983	1.05134	1.04049				1.22733	1.09465	1.18338	1.34738		1.07954	1.39701	1.32306	1.34519	1.11374	1.26164	1.25226	1.29331
2.72222	0.89964								1.08382	0.954225	1.03546	1.08615	1.03877	1.06034	0.996772	1.05167	1.04032				1.2296	1.09693	1.18569	1.35002		1.08253	1.4001	1.32579	1.34769	1.11541	1.26369	1.25468	1.29543
2.725	0.900981								1.08315	0.954437	1.03552	1.08706	1.03851	1.06072	0.997597	1.05202	1.04027				1.23195	1.09924	1.18803	1.35273		1.08556	1.40326	1.32861	1.35019	1.11705	1.26579	1.25714	1.2974
2.72778	0.902341								1.08258	0.954781	1.03577	1.08822	1.03844	1.06139	0.998567	1.05254	1.04032				1.23413	1.10152	1.19037	1.35543		1.08847	1.40638	1.33138	1.35267	1.11878	1.26803	1.2596	1.29946
2.73056	0.903735								1.08199	0.955285	1.03605	1.08943	1.03852	1.0618	0.99929	1.05285	1.04026				1.23633	1.10385	1.19262	1.35812		1.09131	1.40942	1.33405	1.35512	1.12057	1.27028	1.26199	1.30154
2.73333	0.905165								1.0814	0.955795	1.03634	1.09053	1.03854	1.06229	1.00019	1.05328	1.04033				1.23858	1.10622	1.19496	1.36079		1.09414	1.41239	1.33675	1.35756	1.12235	1.27245	1.26449	1.30367
2.73611	0.906701								1.08077	0.956293	1.03676	1.0916	1.03848	1.06285	1.00111	1.05384	1.0404				1.24081	1.10853	1.19721	1.36344		1.09697	1.41543	1.33947	1.36011	1.12421	1.27456	1.26702	1.30576
2.73889	0.908151								1.08035	0.956721	1.03697	1.09258	1.0384	1.06323	1.00185	1.05406	1.04026				1.24298	1.11076	1.19939	1.36597		1.09997	1.41842	1.34221	1.36261	1.12607	1.2767	1.2695	1.30805
2.74167	0.909647								1.07979	0.957214	1.03723	1.09368	1.03845	1.06362	1.00265	1.0543	1.04014				1.24517	1.11298	1.20165	1.3684		1.10287	1.4214	1.34501	1.36516	1.12789	1.27893	1.27207	1.31017
2.74444	0.911143								1.07916	0.957743	1.03768	1.0948	1.03855	1.06398	1.00343	1.05458	1.03999				1.24743	1.11517	1.2038	1.37089		1.10591	1.42433	1.34783	1.36771	1.12972	1.28115	1.27457	1.31233
2.74722	0.912567								1.07849	0.958433	1.03824	1.09604	1.03877	1.06442	1.0042	1.05491	1.03994				1.24949	1.11743	1.20595	1.37333		1.1089	1.42714	1.35056	1.37029	1.13167	1.2834	1.27705	1.31448
2.75	0.914203								1.07784	0.95906	1.03866	1.09725	1.03892	1.06486	1.00496	1.05515	1.03998				1.25161	1.11966	1.20812	1.3758		1.11194	1.43006	1.35335	1.37306	1.1335	1.28554	1.27947	1.31667
2.75278	0.915845								1.07722	0.959624	1.03907	1.09847	1.03903	1.06509	1.00562	1.05538	1.03988				1.25388	1.12203	1.2104	1.37841		1.11507	1.43302	1.35615	1.37575	1.13539	1.28772	1.28197	1.31886
2.75556	0.91743								1.07662	0.960172	1.03968	1.09981	1.03929	1.06522	1.00616	1.05559	1.03963				1.25607	1.12449	1.21265	1.38105		1.11823	1.43599	1.35894	1.37828	1.13736	1.29007	1.28445	1.32118
2.75833	0.919128								1.07599	0.960858	1.04029	1.1011	1.03962	1.06542	1.00659	1.0558	1.03952				1.25822	1.12689	1.21493	1.38366		1.12117	1.43901	1.36168	1.38087	1.13941	1.29233	1.28702	1.32339
2.76111	0.920807								1.07553	0.961564	1.04088	1.10237	1.04	1.06542	1.00695	1.05586	1.03924				1.26043	1.12922	1.2171	1.3861		1.12421	1.44201	1.36453	1.38351	1.14141	1.29456	1.28954	1.3259
2.76389	0.922611								1.07498	0.962279	1.04149	1.10367	1.04033	1.06557	1.00741	1.05602	1.03921				1.26253	1.13154	1.21928	1.38848		1.12713	1.44497	1.36725	1.38601	1.14343	1.29678	1.29201	1.32822
2.76667	0.924361								1.07428	0.963158	1.04219	1.10506	1.04078	1.06567	1.00791	1.05613	1.03912				1.26483	1.13397	1.22159	1.39109		1.13028	1.44789	1.37011	1.38866	1.14548	1.29898	1.29462	1.33052
2.76944	0.926083								1.0737	0.964162	1.04294	1.10644	1.04117	1.06595	1.00854	1.05639	1.03911				1.26707	1.13622	1.22378	1.39356		1.13333	1.45082	1.37291	1.39131	1.14757	1.30115	1.29716	1.33288
2.77222	0.927668								1.0731	0.965122	1.04377	1.10785	1.04166	1.06609	1.00892	1.05649	1.03899				1.26947	1.13862	1.22615	1.3962		1.13622	1.45379	1.37583	1.39404	1.14971	1.30347	1.29978	1.33504
2.775	0.929311								1.07256	0.965916	1.04459	1.10924	1.04218	1.06632	1.00934	1.05654	1.03896				1.27177	1.14099	1.22849	1.39878		1.13934	1.45669	1.3788	1.39679	1.15182	1.30579	1.30231	1.33746
2.77778	0.931056								1.07218	0.966731	1.04548	1.11057	1.0427	1.06642	1.00972	1.05657	1.03894				1.27395	1.14333	1.23067	1.40131		1.14246	1.4596	1.38161	1.39946	1.154	1.30819	1.30491	1.34
2.78056	0.93269								1.07165	0.967759	1.04629	1.11195	1.0433	1.06643	1.00999	1.05654	1.03877				1.27623	1.14562	1.23288	1.40382		1.14567	1.4624	1.38432	1.402	1.15628	1.31064	1.30766	1.3424
2.78333	0.934438								1.07108	0.968667	1.04712	1.11326	1.04384	1.06636	1.01016	1.05647	1.0386				1.27843	1.14788	1.23508	1.40634		1.14878	1.46527	1.38708	1.40455	1.15844	1.31289	1.31019	1.34476
2.78611	0.936194								1.07062	0.969738	1.04807	1.11477	1.04455	1.06635	1.01042	1.05645	1.03859				1.28075	1.15021	1.23731	1.40892		1.15194	1.4683	1.39006	1.40725	1.16055	1.31521	1.31272	1.34711
2.78889	0.93813								1.07005	0.970821	1.04911	1.11633	1.04527	1.06633	1.01067	1.05644	1.03852				1.28314	1.15266	1.23964	1.41148		1.1551	1.47119	1.39295	1.40998	1.16261	1.31737	1.31529	1.34947
2.79167	0.939997								1.06947	0.971971	1.04988	1.11778	1.04593	1.06624	1.01087	1.0563	1.03841				1.28555	1.15509	1.24194	1.41405		1.15829	1.474	1.39571	1.41259	1.16473	1.31955	1.3179	1.35178
2.79444	0.941954								1.06904	0.972932	1.0506	1.11914	1.04651	1.06607	1.01095	1.05601	1.03826				1.28777	1.15728	1.24406	1.41641		1.16129	1.47673	1.39833	1.41505	1.16681	1.32174	1.32049	1.35414
2.79722	0.94383								1.06869	0.973978	1.05149	1.12056	1.04715	1.06603	1.01113	1.05594	1.03821				1.28998	1.15961	1.2463	1.41882		1.16433	1.47945	1.40095	1.41753	1.16899	1.32398	1.3231	1.35651
2.8	0.94576								1.06829	0.975134	1.05248	1.12213	1.04793	1.06602	1.01133	1.05592	1.03814				1.29239	1.16211	1.24859	1.4215		1.16743	1.48232	1.4038	1.42021	1.17114	1.32614	1.32563	1.35902
2.80278	0.9476								1.06794	0.976303	1.05355	1.12374	1.04875	1.06596	1.01148	1.05582	1.03804				1.29471	1.1643	1.25079	1.42392		1.17051	1.4853	1.40677	1.423	1.17359	1.32844	1.32835	1.3616
2.80556	0.949502								1.06757	0.977301	1.05447	1.12525	1.04944	1.06584	1.01157	1.05553	1.03799				1.29693	1.16644	1.2529	1.42622		1.17364	1.48815	1.40972	1.42572	1.17595	1.33069	1.33107	1.36413
2.80833	0.951571								1.06719	0.978382	1.05547	1.12681	1.05026	1.06564	1.01162	1.05535	1.03801				1.2993	1.16861	1.25522	1.42877		1.17681	1.49101	1.41259	1.42848	1.17821	1.33291	1.33373	1.3665
2.81111	0.953539								1.06687	0.979662	1.05662	1.12854	1.05116	1.06546	1.01174	1.0552	1.03811				1.30163	1.17074	1.25744	1.43114		1.17979	1.49388	1.41541	1.43119	1.18067	1.33523	1.33651	1.369
2.81389	0.955558								1.06666	0.980837	1.05776	1.13018	1.05201	1.06514	1.01184	1.05493	1.03807				1.304	1.17303	1.25969	1.43357		1.18279	1.49665	1.4182	1.4338	1.18294	1.33745	1.33912	1.37153
2.81667	0.957467								1.06641	0.982028	1.0589	1.13182	1.0529	1.06491	1.01193	1.05474	1.03814				1.30627	1.17513	1.26188	1.43591		1.18584	1.4994	1.42095	1.43643	1.18532	1.33973	1.34179	1.37417
2.81944	0.959478								1.06607	0.983215	1.06005	1.13346	1.05378	1.06461	1.01191	1.05453	1.03815				1.30865	1.17736	1.26414	1.43828		1.18904	1.50197	1.42372	1.43908	1.18761	1.34197	1.34441	1.37673
2.82222	0.961511								1.0658	0.984571	1.06126	1.13519	1.05471	1.0645	1.01193	1.05441	1.03836				1.31098	1.17963	1.26632	1.44071		1.19217	1.50454	1.42652	1.44175	1.18999	1.34431	1.34715	1.37921
2.825	0.963647								1.06563	0.985831	1.06241	1.13688	1.05562	1.06448	1.01199	1.05437	1.03863				1.31342	1.18186	1.2687	1.44305		1.1951	1.50715	1.42933	1.44446	1.19237	1.34663	1.34981	1.38165
2.82778	0.965679								1.06548	0.987109	1.06356	1.13858	1.05662	1.06433	1.0119	1.05421	1.03875				1.31566	1.1839	1.27086	1.44528		1.19803	1.50978	1.43221	1.44724	1.19474	1.34889	1.35241	1.38412
2.83056	0.967799								1.06537	0.98846	1.06477	1.14034	1.05767	1.06418	1.01181	1.05411	1.03886				1.31809	1.18611	1.27318	1.44769		1.20118	1.51249	1.4352	1.45008	1.19694	1.35105	1.35497	1.38657
2.83333	0.969942								1.06537	0.989747	1.06608	1.14208	1.0587	1.06405	1.01174	1.05407	1.03909				1.32045	1.18825	1.27542	1.45		1.2044	1.51522	1.43806	1.45285	1.19912	1.35318	1.35752	1.38915
2.83611	0.97193								1.06545	0.99113	1.0675	1.14387	1.05975	1.06384	1.01153	1.05394	1.03927				1.32287	1.19049	1.27767	1.45227		1.20745	1.5178	1.44083	1.45542	1.20145	1.35543	1.36017	1.3918
2.83889	0.974002								1.0655	0.992589	1.06883	1.14575	1.06098	1.0637	1.01137	1.05383	1.0395				1.32525	1.19269	1.27995	1.45462		1.21051	1.52031	1.44354	1.458	1.20391	1.35777	1.36278	1.39437
2.84167	0.97619								1.06541	0.994158	1.07037	1.14778	1.06223	1.06374	1.01138	1.05394	1.0399				1.32775	1.19497	1.28223	1.45707		1.2135	1.5229	1.44625	1.46064	1.20635	1.35998	1.36536	1.39684
2.84444	0.978289								1.06532	0.995725	1.07163	1.14974	1.06336	1.0635	1.01116	1.0538	1.0402				1.33012	1.19715	1.28449	1.45938		1.21655	1.52542	1.44888	1.46323	1.20876	1.36229	1.36804	1.39928
2.84722	0.980394								1.06549	0.997326	1.073	1.15172	1.06463	1.06346	1.01101	1.05373	1.04063				1.3325	1.19923	1.28665	1.46163		1.21959	1.52795	1.45151	1.46588	1.21122	1.36457	1.37063	1.40193
2.85	0.98249								1.06567	0.998992	1.07439	1.15372	1.06598	1.06326	1.01077	1.05365	1.04094				1.33483	1.20136	1.28879	1.46395		1.22263	1.53061	1.45436	1.46862	1.21375	1.36685	1.37328	1.40457
2.85278	0.984594								1.06576	1.00053	1.07576	1.15564	1.0672	1.06318	1.01057	1.0537	1.04135				1.33726	1.20362	1.29097	1.46623		1.22565	1.53329	1.45707	1.47128	1.2163	1.3691	1.37584	1.40698
2.85556	0.9867								1.06594	1.00207	1.0771	1.15758	1.06842	1.06313	1.01032	1.05371	1.04184				1.33966	1.20589	1.29322	1.46852		1.22859	1.53595	1.45984	1.47397	1.21872	1.37132	1.37838	1.40946
2.85833	0.988928								1.06622	1.00356	1.07855	1.15966	1.06968	1.06316	1.0101	1.05374	1.04242				1.3421	1.20811	1.29549	1.47077		1.23155	1.53863	1.46274	1.47676	1.22105	1.37343	1.38096	1.41206
2.86111	0.991067								1.06639	1.00508	1.08009	1.16177	1.07113	1.0631	1.00984	1.05367	1.04296				1.34442	1.21034	1.29773	1.47293		1.23464	1.54123	1.46549	1.47941	1.2235	1.37566	1.38359	1.41442
2.86389	0.99331								1.06669	1.00655	1.08176	1.16379	1.07247	1.06303	1.0096	1.05365	1.04356				1.34693	1.21272	1.29998	1.47516		1.23754	1.54367	1.46815	1.4821	1.22608	1.37797	1.38623	1.41708
2.86667	0.995586								1.06704	1.00802	1.08336	1.16569	1.07366	1.06302	1.00941	1.05366	1.04418				1.34936	1.21496	1.30218	1.47735		1.24044	1.54611	1.4708	1.48475	1.2287	1.38029	1.38879	1.4198
2.86944	0.997848								1.06751	1.00952	1.08499	1.16761	1.07498	1.0629	1.0091	1.0536	1.04472				1.35177	1.2171	1.30429	1.47955		1.24342	1.54862	1.47355	1.48738	1.23132	1.38258	1.39144	1.42257
2.87222	1.00014								1.0678	1.0108	1.08657	1.16958	1.07618	1.06286	1.00902	1.05376	1.04542				1.35423	1.21933	1.30654	1.48175		1.24643	1.55096	1.47619	1.48997	1.2339	1.38484	1.39405	1.42524
2.875	1.00239								1.06809	1.01222	1.08818	1.17172	1.07744	1.06296	1.00882	1.0538	1.04615				1.35653	1.22151	1.3087	1.48378		1.24922	1.55342	1.47881	1.49266	1.23637	1.38711	1.39669	1.42787
2.87778	1.00465								1.0686	1.01351	1.08974	1.17365	1.07866	1.06305	1.00863	1.05389	1.04698				1.35896	1.22377	1.31094	1.48601		1.25215	1.55587	1.48151	1.49535	1.23897	1.38946	1.39941	1.43069
2.88056	1.00688								1.06902	1.01493	1.09135	1.17575	1.07993	1.06316	1.00851	1.05411	1.04778				1.36144	1.22621	1.31322	1.48824		1.25512	1.55832	1.48428	1.49809	1.24149	1.3917	1.40208	1.43329
2.88333	1.00914								1.06932	1.01652	1.09307	1.17802	1.08139	1.06332	1.00837	1.05433	1.04871				1.36376	1.22839	1.31544	1.4903		1.258	1.5608	1.48707	1.50083	1.24406	1.39394	1.40464	1.43558
2.88611	1.01144								1.06985	1.01812	1.09485	1.1802	1.08281	1.06341	1.00815	1.05448	1.04967				1.36607	1.23043	1.31751	1.49226		1.26102	1.56321	1.48989	1.50359	1.24665	1.39622	1.40726	1.43818
2.88889	1.01366								1.07029	1.01964	1.09661	1.18236	1.08422	1.06344	1.00783	1.05454	1.05038				1.36845	1.2326	1.31957	1.49419		1.26398	1.56545	1.49261	1.50629	1.2492	1.39847	1.40988	1.4407
2.89167	1.01585								1.07089	1.0213	1.0984	1.18455	1.0857	1.06355	1.00766	1.05471	1.05124				1.37095	1.23504	1.32191	1.49632		1.26694	1.56768	1.49528	1.50893	1.25185	1.40077	1.41252	1.4432
2.89444	1.01806								1.07157	1.02304	1.10022	1.18685	1.08719	1.06372	1.00749	1.05498	1.05227				1.37344	1.23744	1.32422	1.49845		1.27001	1.57006	1.498	1.51157	1.25442	1.40293	1.41513	1.44577
2.89722	1.02008								1.07228	1.02477	1.10216	1.18915	1.08874	1.06379	1.00728	1.05518	1.05323				1.37584	1.23979	1.3265	1.50051		1.27279	1.57219	1.50069	1.51413	1.25688	1.40508	1.41766	1.44837
2.9	1.02216								1.07301	1.02651	1.10406	1.19146	1.0903	1.06411	1.00729	1.05552	1.05437				1.37832	1.24221	1.32879	1.50266		1.27571	1.5744	1.50342	1.51672	1.25944	1.40736	1.42019	1.45097
2.90278	1.02443								1.07381	1.02836	1.10599	1.19375	1.09185	1.06444	1.00723	1.05588	1.05556				1.3808	1.2445	1.33089	1.50478		1.27868	1.57656	1.50614	1.51928	1.2619	1.40951	1.42277	1.45356
2.90556	1.02674								1.07461	1.03012	1.10774	1.19588	1.09327	1.06485	1.00721	1.05629	1.05687				1.38326	1.24679	1.33302	1.50671		1.28156	1.57872	1.50877	1.52189	1.26445	1.4117	1.42534	1.45612
2.90833	1.02893								1.07531	1.03197	1.10975	1.19827	1.09489	1.0653	1.00715	1.05673	1.05806				1.38557	1.24897	1.33506	1.50863		1.28433	1.58081	1.51135	1.52443	1.26704	1.41394	1.42786	1.45858
2.91111	1.03122								1.07608	1.03382	1.1117	1.20066	1.09655	1.06573	1.00712	1.0572	1.05931				1.38791	1.25126	1.33716	1.51065		1.28732	1.583	1.51411	1.52706	1.26962	1.41625	1.43049	1.46114
2.91389	1.03339								1.0768	1.03576	1.11362	1.20306	1.09821	1.06619	1.00706	1.05778	1.06053				1.39018	1.2535	1.33932	1.51249		1.29025	1.58517	1.51681	1.52968	1.27222	1.4185	1.43309	1.46368
2.91667	1.03553								1.07761	1.03767	1.11543	1.20521	1.09968	1.06664	1.00707	1.05829	1.06173				1.39244	1.25574	1.34149	1.51433		1.29314	1.58722	1.51949	1.53224	1.27485	1.42077	1.43574	1.46639
2.91944	1.03792								1.0785	1.0395	1.11727	1.20748	1.10119	1.06715	1.00717	1.05887	1.06301				1.39467	1.2581	1.34377	1.51619		1.29606	1.58945	1.52213	1.53483	1.27738	1.42302	1.43829	1.46887
2.92222	1.04024								1.07938	1.0415	1.11921	1.20986	1.1029	1.06766	1.00729	1.05944	1.06437				1.39688	1.26044	1.34588	1.51795		1.29897	1.5916	1.52467	1.53727	1.27994	1.42515	1.44082	1.47139
2.925	1.04248								1.08022	1.04346	1.12115	1.21209	1.10453	1.06825	1.00761	1.06012	1.06572				1.39913	1.26272	1.34804	1.51981		1.3019	1.59365	1.52719	1.5396	1.28247	1.42724	1.44318	1.47386
2.92778	1.04479								1.08117	1.0456	1.12322	1.21458	1.10624	1.06891	1.00778	1.06072	1.06716				1.40145	1.26515	1.35026	1.52172		1.30475	1.59585	1.52979	1.54203	1.28522	1.42955	1.44574	1.47646
2.93056	1.04709								1.08212	1.04746	1.12523	1.21686	1.10787	1.06958	1.00783	1.06135	1.06861				1.40372	1.26749	1.3525	1.52356		1.30762	1.59796	1.53245	1.54454	1.2879	1.43174	1.44825	1.47895
2.93333	1.04937								1.08308	1.04938	1.12738	1.21927	1.10963	1.07031	1.00805	1.06209	1.07005				1.40601	1.26977	1.35463	1.52538		1.31054	1.60009	1.535	1.54699	1.29056	1.43392	1.45088	1.48151
2.93611	1.05163								1.08407	1.05138	1.12946	1.22171	1.11135	1.07099	1.00829	1.0629	1.07154				1.40833	1.27207	1.35683	1.52723		1.31332	1.60229	1.53752	1.54959	1.29332	1.43628	1.45355	1.48409
2.93889	1.05374								1.08527	1.05343	1.13161	1.22424	1.11312	1.07181	1.00858	1.06384	1.07318				1.41089	1.27458	1.35914	1.52921		1.31612	1.60435	1.54002	1.552	1.29597	1.43843	1.45602	1.48679
2.94167	1.05601								1.08645	1.05554	1.13385	1.22679	1.11512	1.07251	1.00881	1.06481	1.07478				1.41318	1.2769	1.36127	1.53094		1.3189	1.6064	1.54253	1.55443	1.29861	1.44055	1.45857	1.48925
2.94444	1.05828								1.08752	1.05751	1.13587	1.22915	1.11692	1.07329	1.00904	1.06579	1.07636				1.41538	1.27916	1.36337	1.53263		1.32166	1.60862	1.5451	1.557	1.30136	1.44275	1.46119	1.49168
2.94722	1.06052								1.08874	1.05951	1.13793	1.23152	1.1187	1.07412	1.00933	1.06673	1.07798				1.41749	1.28132	1.36538	1.53422		1.32448	1.61084	1.54762	1.55963	1.3041	1.44497	1.46377	1.49418
2.95	1.06283								1.08992	1.06162	1.14005	1.23393	1.12057	1.0749	1.00948	1.0675	1.07952				1.41976	1.28364	1.36765	1.53599		1.32713	1.61286	1.54996	1.56197	1.3068	1.44713	1.46632	1.49666
2.95278	1.06515								1.09115	1.0636	1.14195	1.23619	1.12231	1.07571	1.00977	1.06848	1.08108				1.4221	1.28599	1.36989	1.53764		1.32989	1.61498	1.55243	1.56442	1.30951	1.44928	1.46888	1.49925
2.95556	1.06729								1.09239	1.06559	1.14395	1.23861	1.12409	1.07655	1.01009	1.06948	1.08273				1.42432	1.28826	1.37197	1.53923		1.3328	1.61707	1.55497	1.56684	1.31226	1.45158	1.47141	1.50195
2.95833	1.06958								1.09351	1.06763	1.14607	1.24101	1.12586	1.07766	1.01071	1.07065	1.08454				1.42643	1.29053	1.37399	1.54066		1.33569	1.61909	1.5575	1.56944	1.31507	1.45384	1.47401	1.50454
2.96111	1.07189								1.09472	1.06968	1.14821	1.24343	1.12768	1.07866	1.01118	1.07177	1.08631				1.42868	1.29285	1.37619	1.54218		1.33865	1.62096	1.55988	1.57184	1.3179	1.45604	1.47662	1.50697
2.96389	1.07424								1.096	1.07164	1.15026	1.24582	1.12953	1.07992	1.01188	1.07305	1.0882				1.43106	1.29527	1.37836	1.54375		1.34138	1.62289	1.5623	1.57422	1.32057	1.45826	1.4791	1.50931
2.96667	1.07648								1.0974	1.07369	1.15229	1.24825	1.13138	1.08113	1.01251	1.07431	1.08999				1.43339	1.29771	1.38054	1.54534		1.34416	1.62476	1.56473	1.57659	1.32313	1.4603	1.48139	1.5118
2.96944	1.07872								1.09857	1.07576	1.15436	1.25069	1.13326	1.08224	1.01321	1.07562	1.09185				1.43563	1.3001	1.38265	1.54685		1.34677	1.62657	1.5671	1.57888	1.32591	1.4625	1.4839	1.51416
2.97222	1.08089								1.09983	1.07789	1.15637	1.25305	1.13515	1.08333	1.01378	1.07685	1.09362				1.43797	1.30248	1.38491	1.54854		1.34957	1.62846	1.56952	1.58124	1.32851	1.46448	1.48624	1.51657
2.975	1.08318								1.10114	1.0801	1.15862	1.25562	1.13718	1.08457	1.01459	1.07822	1.09555				1.44027	1.30493	1.38714	1.55021		1.35247	1.63025	1.57202	1.58373	1.33113	1.46667	1.48873	1.51899
2.97778	1.08531								1.1027	1.08228	1.16084	1.25813	1.13924	1.08565	1.01531	1.07945	1.09742				1.4425	1.30734	1.38931	1.55175		1.35526	1.6321	1.57448	1.58614	1.33389	1.46892	1.49125	1.5216
2.98056	1.08745								1.10426	1.08437	1.16299	1.26046	1.14129	1.08682	1.016	1.0806	1.09929				1.44487	1.30977	1.39163	1.55335		1.35802	1.63387	1.57696	1.58859	1.33654	1.47103	1.4937	1.52417
2.98333	1.08971								1.10563	1.08648	1.16528	1.26288	1.14344	1.08814	1.01681	1.08187	1.10126				1.44708	1.31204	1.39378	1.55489		1.36078	1.63558	1.57927	1.59095	1.33918	1.47315	1.49612	1.52665
2.98611	1.09193								1.10723	1.08865	1.16751	1.26535	1.14545	1.0895	1.01777	1.08321	1.10319				1.44924	1.31429	1.39575	1.55629		1.36349	1.63731	1.58167	1.59332	1.34178	1.47528	1.49854	1.5292
2.98889	1.09425								1.10882	1.09068	1.16954	1.26763	1.14728	1.09097	1.01883	1.08465	1.1052				1.45135	1.31659	1.39778	1.55764		1.36631	1.63909	1.58416	1.59575	1.34455	1.47745	1.50105	1.53169
2.99167	1.0964								1.1104	1.09292	1.17169	1.2701	1.1493	1.09243	1.01988	1.08613	1.10727				1.45365	1.31896	1.39993	1.55911		1.36909	1.6409	1.58659	1.59814	1.34725	1.47962	1.50354	1.53403
2.99444	1.09868								1.112	1.09514	1.17395	1.27261	1.15138	1.09402	1.02106	1.08772	1.1095				1.45595	1.32143	1.40222	1.56061		1.37185	1.6427	1.589	1.60048	1.34994	1.48182	1.50593	1.53645
2.99722	1.10081								1.11373	1.09727	1.17618	1.27501	1.15336	1.09537	1.02212	1.08912	1.11142				1.45822	1.32377	1.4044	1.56192		1.37457	1.64433	1.59125	1.6028	1.35265	1.48391	1.50828	1.53903
3	1.10298								1.11535	1.09948	1.1786	1.27758	1.15557	1.09687	1.02315	1.09054	1.11333				1.46049	1.32617	1.40657	1.56333		1.37727	1.64585	1.5935	1.60505	1.35538	1.48599	1.51066	1.54147
3.00278	1.10532								1.11698	1.10158	1.1808	1.28001	1.15764	1.09831	1.02427	1.09204	1.1153				1.46274	1.32855	1.40871	1.56485		1.37996	1.64741	1.59582	1.60729	1.35791	1.48814	1.51293	1.5439
3.00556	1.10764								1.11873	1.10371	1.18296	1.28248	1.15971	1.09989	1.02543	1.09353	1.11732				1.46478	1.33086	1.41076	1.56615		1.38264	1.64893	1.59804	1.60934	1.36055	1.49029	1.51531	1.54637
3.00833	1.10973								1.12042	1.10584	1.1851	1.28493	1.16178	1.10139	1.02662	1.09499	1.1193				1.46681	1.33301	1.41279	1.56737		1.38536	1.6505	1.60034	1.61148	1.36311	1.49233	1.51761	1.54873
3.01111	1.11194								1.122	1.10808	1.18722	1.28735	1.16383	1.10287	1.02793	1.0966	1.12137				1.46895	1.33523	1.41487	1.56855		1.38812	1.65214	1.60264	1.61372	1.36573	1.49446	1.51997	1.55099
3.01389	1.11418								1.12362	1.11054	1.1895	1.29	1.16614	1.10447	1.02939	1.09834	1.12355				1.47099	1.33746	1.4168	1.56987		1.39078	1.65371	1.60495	1.61605	1.36837	1.49649	1.5223	1.55334
3.01667	1.11644								1.12541	1.11275	1.19153	1.29243	1.16816	1.10606	1.03079	1.09997	1.12565				1.473	1.33982	1.4188	1.57116		1.39352	1.65524	1.60706	1.61815	1.37098	1.49868	1.5248	1.55571
3.01944	1.11861								1.12716	1.11499	1.19369	1.29487	1.17036	1.10769	1.03224	1.1016	1.12784				1.47516	1.3423	1.42097	1.57248		1.39619	1.65671	1.60912	1.62015	1.3735	1.5007	1.52707	1.55792
3.02222	1.12085								1.12902	1.1172	1.19578	1.29731	1.17249	1.10931	1.03362	1.10325	1.13001				1.4771	1.34461	1.42294	1.57368		1.39878	1.65813	1.61122	1.6222	1.37605	1.50267	1.52926	1.56028
3.025	1.1231								1.13071	1.1195	1.19803	1.29985	1.17464	1.11113	1.03523	1.1051	1.13227				1.47916	1.34695	1.42495	1.57496		1.40137	1.65962	1.61341	1.62434	1.37863	1.5048	1.5316	1.56252
3.02778	1.12532								1.1326	1.12176	1.20026	1.30236	1.17679	1.11296	1.03685	1.10693	1.13457				1.48119	1.34939	1.42711	1.57626		1.40409	1.66112	1.61547	1.62644	1.38133	1.50715	1.53403	1.56494
3.03056	1.1275								1.13445	1.12411	1.20241	1.30491	1.17895	1.11462	1.03821	1.10849	1.13662				1.48307	1.35166	1.42907	1.57739		1.40681	1.66253	1.61752	1.62857	1.38383	1.50924	1.53628	1.56738
3.03333	1.12967								1.13629	1.12634	1.20447	1.30739	1.18102	1.11629	1.03966	1.11012	1.13876				1.4851	1.35405	1.43111	1.57866		1.40944	1.66408	1.61975	1.63081	1.38641	1.51133	1.53857	1.56968
3.03611	1.13181								1.13806	1.12868	1.20667	1.30998	1.18322	1.11789	1.04105	1.11165	1.14082				1.48711	1.35634	1.43302	1.57987		1.41202	1.66545	1.62192	1.63289	1.38904	1.51333	1.54083	1.57198
3.03889	1.134								1.14005	1.13093	1.20876	1.31235	1.18539	1.11966	1.04255	1.11332	1.14307				1.48899	1.35855	1.4349	1.58098		1.41456	1.66668	1.6239	1.63486	1.39158	1.51537	1.54312	1.57435
3.04167	1.13613								1.14195	1.13325	1.21104	1.31485	1.18768	1.12146	1.04412	1.11501	1.14527				1.49085	1.36082	1.4369	1.58206		1.41718	1.66799	1.62598	1.63689	1.39409	1.51727	1.54537	1.57661
3.04444	1.13836								1.14392	1.13553	1.21322	1.31731	1.18986	1.12306	1.04556	1.1166	1.14742				1.49277	1.36315	1.43889	1.58304		1.41978	1.66928	1.62802	1.63891	1.39668	1.51933	1.54765	1.57888
3.04722	1.14066								1.14586	1.13777	1.21532	1.31981	1.19197	1.12488	1.04729	1.11837	1.14967				1.49472	1.36542	1.44082	1.5841		1.42234	1.67069	1.63013	1.64105	1.3992	1.52131	1.54976	1.58126
3.05	1.14292								1.14774	1.14006	1.21768	1.32243	1.19424	1.12678	1.04911	1.12005	1.15196				1.49666	1.3677	1.44281	1.58518		1.42481	1.67199	1.63216	1.64318	1.40179	1.52331	1.55206	1.5834
3.05278	1.14511								1.1497	1.1423	1.21992	1.32485	1.19647	1.12865	1.05084	1.12176	1.1542				1.4986	1.36999	1.44488	1.5863		1.42719	1.67317	1.63405	1.64515	1.40441	1.52534	1.55437	1.58562
3.05556	1.14712								1.15166	1.14449	1.22202	1.32723	1.19854	1.13051	1.05258	1.12351	1.15652				1.50051	1.37228	1.44679	1.58733		1.42979	1.6745	1.63606	1.64717	1.40702	1.52733	1.55666	1.5878
3.05833	1.14922								1.1536	1.14653	1.2242	1.32956	1.20065	1.13238	1.05439	1.12529	1.15887				1.50244	1.37452	1.44866	1.58832		1.43241	1.67571	1.63792	1.64917	1.40954	1.52924	1.55877	1.58986
3.06111	1.15145								1.15555	1.14853	1.22639	1.33196	1.20278	1.13421	1.05622	1.1271	1.1612				1.50425	1.37688	1.45054	1.58929		1.43496	1.67694	1.63983	1.65128	1.4122	1.53124	1.56106	1.59199
3.06389	1.15366								1.15749	1.15069	1.22859	1.33443	1.20492	1.13607	1.05801	1.12891	1.16344				1.50604	1.37926	1.45239	1.59022		1.43735	1.67812	1.64171	1.6533	1.41478	1.53318	1.56332	1.59417
3.06667	1.15592								1.15956	1.15297	1.23077	1.33695	1.20715	1.13805	1.0599	1.13077	1.16589				1.50791	1.38162	1.45421	1.59115		1.43971	1.67935	1.64371	1.65539	1.41746	1.53523	1.56557	1.59637
3.06944	1.15806								1.16157	1.15519	1.23306	1.33936	1.20928	1.1401	1.06184	1.13264	1.16828				1.50963	1.38378	1.45596	1.59194		1.44216	1.68045	1.64559	1.65733	1.42003	1.53713	1.56762	1.59848
3.07222	1.16037								1.16356	1.15744	1.23533	1.34181	1.2115	1.14207	1.0638	1.13461	1.17071				1.51142	1.38609	1.45779	1.59283		1.44473	1.68156	1.64758	1.65932	1.4224	1.53893	1.56964	1.6006
3.075	1.16246								1.16562	1.1597	1.2375	1.34427	1.21377	1.14401	1.06575	1.13648	1.1731				1.51327	1.38829	1.45958	1.59362		1.44721	1.68261	1.64946	1.66129	1.42497	1.54098	1.57188	1.60275
3.07778	1.16461								1.16762	1.16176	1.23962	1.34668	1.21591	1.14587	1.06773	1.13825	1.17538				1.51507	1.39045	1.46138	1.59443		1.44976	1.68355	1.65123	1.66321	1.4275	1.54311	1.57412	1.60488
3.08056	1.1668								1.16973	1.16399	1.2419	1.34922	1.2181	1.14784	1.06982	1.14011	1.17777				1.51676	1.39254	1.46303	1.59517		1.45229	1.68441	1.65299	1.66509	1.42991	1.54495	1.57613	1.607
3.08333	1.16891								1.17177	1.16616	1.24401	1.35158	1.22019	1.14975	1.07181	1.14192	1.18002				1.51846	1.39463	1.46473	1.59586		1.45476	1.68533	1.65478	1.66704	1.43239	1.54685	1.57817	1.609
3.08611	1.17106								1.17403	1.16831	1.24624	1.35411	1.22248	1.15175	1.0738	1.14385	1.18246				1.52013	1.39669	1.46645	1.59644		1.45723	1.68622	1.65656	1.66893	1.43484	1.54873	1.58022	1.61128
3.08889	1.17327								1.17617	1.17036	1.24845	1.35656	1.22465	1.15383	1.07594	1.14584	1.1849				1.52165	1.39884	1.46805	1.597		1.45964	1.68698	1.65822	1.6707	1.43733	1.55066	1.58229	1.61351
3.09167	1.17553								1.17826	1.17254	1.25072	1.35913	1.22693	1.15585	1.078	1.14764	1.1873				1.5233	1.40106	1.46965	1.5976		1.46208	1.68781	1.66009	1.67253	1.43973	1.55252	1.58432	1.6155
3.09444	1.17783								1.18034	1.17471	1.25302	1.36155	1.2292	1.15782	1.08008	1.14945	1.18965				1.52478	1.40317	1.47121	1.59818		1.46441	1.68856	1.66195	1.67439	1.44222	1.55438	1.58633	1.61741
3.09722	1.17997								1.18253	1.17675	1.25514	1.36391	1.23125	1.15983	1.08219	1.15129	1.19198				1.5264	1.40538	1.47283	1.59874		1.46679	1.68922	1.66358	1.67619	1.44464	1.55628	1.58831	1.61958
3.1	1.1821								1.18466	1.17895	1.25728	1.36639	1.23336	1.16178	1.08421	1.15315	1.19434				1.52814	1.40761	1.47442	1.5994		1.46906	1.68991	1.66521	1.67789	1.44705	1.55824	1.59034	1.62172
3.10278	1.18424								1.18684	1.18113	1.2595	1.36887	1.23554	1.16393	1.08635	1.1552	1.19676				1.52981	1.40968	1.47607	1.59995		1.47141	1.6907	1.66684	1.67971	1.4495	1.55998	1.59224	1.62377
3.10556	1.18659								1.18902	1.18318	1.26168	1.37127	1.2377	1.16603	1.08862	1.15727	1.19925				1.53146	1.41181	1.47767	1.6005		1.47385	1.69136	1.66844	1.68151	1.45204	1.56177	1.59423	1.62583
3.10833	1.18882								1.19105	1.18518	1.26377	1.37359	1.23976	1.16794	1.09075	1.15918	1.2016				1.53318	1.41395	1.47932	1.6011		1.47633	1.69208	1.67	1.6833	1.45448	1.56352	1.59622	1.62778
3.11111	1.19112								1.1931	1.18723	1.26595	1.37593	1.24183	1.16997	1.09294	1.16121	1.20398				1.5348	1.41597	1.48089	1.60156		1.47868	1.69291	1.67163	1.68506	1.45708	1.56534	1.59826	1.62966
3.11389	1.19325								1.19516	1.18931	1.26811	1.37837	1.24394	1.17196	1.09515	1.16319	1.20634				1.53636	1.41796	1.48243	1.60199		1.48106	1.69355	1.67313	1.68684	1.45965	1.5672	1.60026	1.6316
3.11667	1.19535								1.19721	1.19145	1.2703	1.38079	1.24621	1.17398	1.09733	1.16511	1.20869				1.53796	1.42008	1.48399	1.60255		1.48335	1.69424	1.67474	1.68859	1.4621	1.56893	1.60212	1.63354
3.11944	1.19733								1.1994	1.19354	1.27245	1.38331	1.24841	1.17613	1.09956	1.16713	1.21105				1.53937	1.42216	1.4854	1.60297		1.48564	1.69473	1.67624	1.6902	1.46455	1.57072	1.60398	1.63556
3.12222	1.19939								1.20154	1.19554	1.27472	1.38573	1.25056	1.17824	1.10175	1.16907	1.2134				1.54066	1.42407	1.48676	1.60323		1.48788	1.69533	1.67777	1.69187	1.46704	1.57244	1.60593	1.63748
3.125	1.20161								1.20369	1.19741	1.27686	1.38809	1.25268	1.18018	1.10383	1.171	1.21558				1.54209	1.42609	1.48833	1.60369		1.49009	1.69589	1.6792	1.69349	1.46952	1.57411	1.60784	1.63955
3.12778	1.20391								1.20584	1.1994	1.27901	1.39049	1.25478	1.18226	1.1061	1.17303	1.21787				1.54357	1.42817	1.48985	1.60407		1.49236	1.69639	1.68049	1.69506	1.47191	1.5757	1.60977	1.64142
3.13056	1.20603								1.208	1.2014	1.28123	1.3929	1.25691	1.18428	1.10836	1.17501	1.22021				1.54492	1.43015	1.49132	1.60435		1.49453	1.69689	1.68197	1.69662	1.47422	1.57718	1.61157	1.64338
3.13333	1.208								1.21004	1.20345	1.28347	1.39533	1.25895	1.18636	1.11065	1.17695	1.22264				1.54624	1.43219	1.49283	1.60466		1.49674	1.69728	1.68328	1.69818	1.47657	1.57881	1.61337	1.64529
3.13611	1.20998								1.21222	1.20542	1.28563	1.39767	1.26104	1.1884	1.11298	1.17899	1.22505				1.54756	1.43411	1.49422	1.60488		1.49897	1.69779	1.68464	1.69975	1.4789	1.58036	1.61517	1.6472
3.13889	1.21213								1.21439	1.20748	1.28789	1.4001	1.26321	1.19054	1.1153	1.18106	1.22741				1.54874	1.43601	1.49538	1.60494		1.50111	1.69826	1.68582	1.70115	1.48133	1.5821	1.61713	1.64905
3.14167	1.21434								1.21646	1.20958	1.29018	1.40255	1.26545	1.19273	1.11763	1.18323	1.22989				1.5501	1.43807	1.4968	1.60523		1.50328	1.69898	1.68721	1.70281	1.48357	1.58359	1.61889	1.65081
3.14444	1.21655								1.21854	1.21166	1.29245	1.40508	1.26768	1.19495	1.12005	1.18534	1.23222				1.55129	1.43984	1.49794	1.60529		1.50538	1.69945	1.6885	1.70427	1.48594	1.58523	1.62071	1.65253
3.14722	1.21864								1.22076	1.21369	1.29475	1.40764	1.26977	1.19723	1.12252	1.18756	1.23486				1.55255	1.44179	1.49911	1.60531		1.50763	1.69989	1.68974	1.70571	1.48822	1.58675	1.62237	1.6544
3.15	1.22077								1.22295	1.21566	1.29676	1.41003	1.27184	1.1994	1.12481	1.18968	1.23729				1.55371	1.44369	1.50029	1.60536		1.50983	1.70038	1.69098	1.70718	1.49058	1.58835	1.62409	1.65628
3.15278	1.22281								1.22527	1.21762	1.29888	1.41238	1.27393	1.20157	1.12716	1.19179	1.23973				1.55506	1.44579	1.50169	1.60553		1.51205	1.7007	1.69219	1.70864	1.49297	1.58991	1.62583	1.65823
3.15556	1.22494								1.22755	1.21961	1.30108	1.41478	1.27608	1.20364	1.12945	1.19385	1.24203				1.55633	1.44779	1.50298	1.60556		1.51418	1.70101	1.6934	1.71	1.49537	1.59151	1.62764	1.66007
3.15833	1.227								1.22986	1.22168	1.30323	1.4171	1.2782	1.20581	1.13182	1.19598	1.24442				1.55755	1.44975	1.50421	1.60561		1.51642	1.70133	1.69458	1.71136	1.4976	1.59292	1.62924	1.66198
3.16111	1.22911								1.23194	1.22344	1.30522	1.41939	1.28009	1.20794	1.1341	1.19801	1.24672				1.55867	1.45164	1.50534	1.60558		1.51855	1.70156	1.69559	1.71263	1.49984	1.59448	1.63094	1.66368
3.16389	1.23109								1.23403	1.22543	1.30746	1.42177	1.2822	1.21026	1.1365	1.20014	1.24913				1.5598	1.45338	1.50646	1.60557		1.52069	1.70187	1.69688	1.71413	1.50211	1.5961	1.6327	1.66535
3.16667	1.23302								1.23619	1.22736	1.30959	1.42409	1.28419	1.21243	1.13876	1.20217	1.25151				1.56092	1.45517	1.50764	1.60554		1.52283	1.70217	1.69785	1.71544	1.5043	1.59754	1.63436	1.66698
3.16944	1.23498								1.23843	1.22928	1.31174	1.42638	1.28628	1.21464	1.14099	1.20418	1.25391				1.56202	1.45697	1.50884	1.60542		1.52488	1.70235	1.69889	1.71673	1.50657	1.59911	1.63607	1.66876
3.17222	1.23702								1.24063	1.23114	1.31383	1.42867	1.28832	1.21687	1.14327	1.20625	1.25634				1.56316	1.45876	1.51002	1.60541		1.52684	1.70265	1.7	1.71809	1.50879	1.6005	1.63759	1.67049
3.175	1.23907								1.24273	1.23304	1.31591	1.43093	1.29026	1.21914	1.14563	1.20845	1.25863				1.56426	1.46051	1.51114	1.60528		1.52899	1.70293	1.70105	1.71925	1.51094	1.6019	1.63908	1.67209
3.17778	1.24105								1.24501	1.23504	1.31804	1.43331	1.29227	1.22149	1.14809	1.21062	1.26105				1.56536	1.46218	1.51214	1.60512		1.5311	1.70322	1.70216	1.7206	1.51307	1.60327	1.64062	1.6738
3.18056	1.24294								1.24712	1.23699	1.32013	1.43562	1.29424	1.22382	1.15052	1.21283	1.26342				1.56655	1.4641	1.51323	1.60511		1.53313	1.70341	1.70317	1.72191	1.51533	1.60466	1.64219	1.67538
3.18333	1.24499								1.24924	1.23873	1.32208	1.43792	1.29618	1.22599	1.15288	1.21496	1.26571				1.5675	1.4657	1.51405	1.60486		1.53511	1.70342	1.70412	1.72307	1.51751	1.60601	1.64368	1.6769
3.18611	1.24704								1.25135	1.24075	1.32413	1.44035	1.2983	1.22817	1.15513	1.21706	1.26806				1.56844	1.46735	1.51504	1.60469		1.53718	1.70338	1.70499	1.72416	1.51968	1.60729	1.64517	1.67854
3.18889	1.24903								1.25347	1.24261	1.32621	1.44272	1.30023	1.23037	1.15745	1.21921	1.27037				1.56924	1.46904	1.51592	1.60431		1.53917	1.70354	1.70597	1.72538	1.52178	1.60856	1.64672	1.68015
3.19167	1.25103								1.25568	1.24444	1.32821	1.44499	1.30214	1.23257	1.15979	1.22141	1.27277				1.57011	1.47064	1.51687	1.60406		1.5411	1.70362	1.70686	1.72652	1.52397	1.60988	1.64825	1.68172
3.19444	1.25309								1.25777	1.2463	1.33025	1.44714	1.30402	1.23473	1.16197	1.22347	1.27497				1.57109	1.47231	1.51787	1.60393		1.54316	1.70364	1.70774	1.72767	1.52611	1.6111	1.6497	1.68328
3.19722	1.25502								1.25997	1.24829	1.3324	1.44952	1.30612	1.23698	1.16429	1.22569	1.27731				1.5719	1.47388	1.51864	1.60357		1.54502	1.70362	1.70854	1.72875	1.52825	1.61243	1.65118	1.68489
3.2	1.25706								1.26207	1.25028	1.33449	1.45184	1.30811	1.23926	1.16674	1.22803	1.27974				1.57291	1.47549	1.51947	1.60323		1.54702	1.70373	1.70949	1.72992	1.53026	1.61364	1.65264	1.68644
3.20278	1.25904								1.26429	1.25204	1.33639	1.45411	1.31004	1.24165	1.16916	1.23035	1.28215				1.57386	1.47697	1.52022	1.60281		1.549	1.70362	1.71037	1.73094	1.53222	1.6148	1.65399	1.68797
3.20556	1.2609								1.26641	1.25371	1.33836	1.45627	1.3119	1.244	1.17152	1.23265	1.28454				1.57454	1.47837	1.5209	1.6023		1.55095	1.70365	1.71131	1.73205	1.53426	1.61601	1.6554	1.68941
3.20833	1.26282								1.26854	1.25554	1.34045	1.45858	1.31394	1.24625	1.1738	1.23481	1.28681				1.57528	1.47982	1.52173	1.60188		1.55281	1.70347	1.71194	1.73301	1.53629	1.61726	1.65671	1.69087
3.21111	1.26463								1.27064	1.25738	1.34257	1.46084	1.31598	1.24843	1.17605	1.23701	1.28902				1.57609	1.48134	1.52252	1.60145		1.5546	1.70332	1.71266	1.73406	1.5383	1.61849	1.65801	1.6923
3.21389	1.2666								1.27266	1.25902	1.34449	1.46293	1.31783	1.25048	1.17822	1.23911	1.29128				1.57691	1.4829	1.52334	1.60102		1.55659	1.70313	1.71335	1.73494	1.54042	1.61964	1.65942	1.69369
3.21667	1.26848								1.27468	1.26071	1.34655	1.46511	1.31979	1.25259	1.18047	1.24122	1.29345				1.57793	1.48456	1.52426	1.60076		1.55854	1.70289	1.714	1.73592	1.54244	1.62066	1.66061	1.69511
3.21944	1.27025								1.27674	1.26246	1.3486	1.4674	1.32176	1.25476	1.18267	1.24343	1.29571				1.57873	1.48606	1.52496	1.6002		1.56043	1.70263	1.71463	1.73682	1.5444	1.62172	1.66181	1.69647
3.22222	1.27224								1.27893	1.26421	1.35062	1.46962	1.32375	1.25692	1.18493	1.24565	1.29793				1.5795	1.48758	1.52558	1.59959		1.56229	1.70244	1.7153	1.7377	1.54641	1.62278	1.66293	1.69793
3.225	1.27404								1.28108	1.26592	1.35264	1.47186	1.32563	1.25914	1.18721	1.24783	1.30025				1.58017	1.4889	1.52625	1.59889		1.56408	1.70228	1.71594	1.7386	1.54844	1.62382	1.66414	1.69941
3.22778	1.27583								1.28312	1.26769	1.35464	1.47415	1.32756	1.26115	1.18941	1.2499	1.30242				1.58074	1.49026	1.52684	1.59822		1.56579	1.70215	1.71649	1.73947	1.55033	1.62481	1.66529	1.70069
3.23056	1.27767								1.28525	1.26937	1.35675	1.47637	1.3295	1.26344	1.19172	1.25229	1.30478				1.58145	1.49171	1.52761	1.59775		1.56757	1.70179	1.71699	1.74023	1.55224	1.62576	1.66635	1.70197
3.23333	1.2796								1.28731	1.27098	1.3588	1.47848	1.33137	1.26581	1.19406	1.25465	1.30721				1.58209	1.49303	1.52817	1.59705		1.5694	1.70155	1.71757	1.74113	1.55419	1.62683	1.66756	1.70319
3.23611	1.28138								1.28949	1.27263	1.36075	1.48072	1.33331	1.26827	1.19653	1.25702	1.30966				1.58269	1.49432	1.52887	1.59636		1.57107	1.70121	1.71801	1.74189	1.55618	1.62779	1.66866	1.70454
3.23889	1.28315								1.29164	1.27433	1.36275	1.48294	1.3353	1.27066	1.19888	1.2594	1.31204				1.5832	1.49566	1.52935	1.59572		1.57276	1.70093	1.71849	1.74275	1.55816	1.62873	1.66975	1.70576
3.24167	1.28493								1.29362	1.27601	1.3647	1.48516	1.33717	1.27289	1.20122	1.26169	1.31434				1.58364	1.49698	1.5298	1.59503		1.57438	1.7006	1.71898	1.7435	1.56012	1.62968	1.67084	1.70703
3.24444	1.28683								1.29561	1.27777	1.36661	1.48742	1.33908	1.27514	1.20344	1.2639	1.31653				1.5842	1.49832	1.53033	1.59436		1.57613	1.70023	1.71941	1.74433	1.56212	1.63068	1.67193	1.70813
3.24722	1.28873								1.29755	1.27956	1.36855	1.48977	1.34111	1.27731	1.20562	1.26612	1.31863				1.58482	1.4997	1.53088	1.59373		1.57791	1.69987	1.71996	1.74518	1.56402	1.63154	1.67297	1.70922
3.25	1.29048								1.29933	1.28119	1.37043	1.49194	1.34292	1.27935	1.20767	1.26816	1.32059				1.58524	1.50097	1.53134	1.59295		1.5796	1.69955	1.72045	1.74594	1.566	1.63243	1.67406	1.7103
3.25278	1.29233								1.30131	1.28273	1.37219	1.49408	1.34479	1.28162	1.21004	1.27049	1.32289				1.58556	1.50216	1.5318	1.59211		1.5812	1.69916	1.72096	1.74668	1.56795	1.63334	1.6751	1.71142
3.25556	1.29404								1.30324	1.28446	1.37407	1.49635	1.34678	1.28387	1.21239	1.27273	1.3251				1.58582	1.50326	1.53232	1.59126		1.58297	1.69863	1.72125	1.74727	1.56972	1.63415	1.67606	1.71247
3.25833	1.2957								1.30536	1.28619	1.3759	1.49842	1.34874	1.28613	1.21469	1.27504	1.32728				1.58625	1.50448	1.5328	1.59049		1.58458	1.69817	1.72168	1.748	1.57164	1.63504	1.67703	1.71374
3.26111	1.2975								1.30741	1.28792	1.37773	1.50057	1.35074	1.28838	1.21702	1.27735	1.3295				1.5868	1.50579	1.53336	1.5898		1.58604	1.69762	1.72197	1.74865	1.57339	1.6358	1.67799	1.71478
3.26389	1.29919								1.30944	1.28953	1.37945	1.50265	1.35258	1.29051	1.21918	1.27952	1.33163				1.58713	1.50689	1.53375	1.5889		1.58768	1.69713	1.72228	1.74939	1.57515	1.63646	1.67881	1.71574
3.26667	1.30094								1.31147	1.29118	1.38118	1.50476	1.35433	1.2928	1.22154	1.28185	1.33394				1.58748	1.50802	1.53413	1.58804		1.58934	1.69659	1.72255	1.75	1.57701	1.63721	1.6797	1.71678
3.26944	1.3027								1.31342	1.29299	1.38289	1.50688	1.35616	1.295	1.22388	1.28409	1.33615				1.58762	1.50911	1.53435	1.58711		1.5909	1.69603	1.7228	1.75056	1.57879	1.63799	1.68046	1.7179
3.27222	1.30443								1.31535	1.29483	1.38459	1.50902	1.35797	1.2974	1.22628	1.2865	1.33833				1.58789	1.51019	1.53462	1.58619		1.59242	1.69545	1.72306	1.75114	1.58043	1.63863	1.68115	1.71895
3.275	1.3064								1.31744	1.29673	1.3863	1.51127	1.35991	1.29963	1.22847	1.2888	1.34045				1.58806	1.5113	1.53489	1.58528		1.59398	1.69474	1.7233	1.7516	1.58222	1.63935	1.68198	1.72002
3.27778	1.30822								1.31955	1.29851	1.38787	1.51341	1.3617	1.30189	1.23083	1.29115	1.34273				1.58816	1.51238	1.53524	1.58434		1.59559	1.69401	1.72352	1.75197	1.58389	1.63992	1.68262	1.72103
3.28056	1.31								1.32165	1.30044	1.38953	1.51558	1.36366	1.30405	1.23301	1.29327	1.34488				1.58818	1.5133	1.53553	1.58322		1.59722	1.69339	1.72372	1.75238	1.58562	1.6405	1.68338	1.72196
3.28333	1.31188								1.32365	1.30235	1.39127	1.51781	1.36563	1.30617	1.2352	1.2954	1.34694				1.58841	1.51447	1.53596	1.58234		1.59868	1.69278	1.72402	1.75287	1.58747	1.64122	1.68415	1.72282
3.28611	1.31366								1.3256	1.30415	1.39291	1.51984	1.36748	1.30845	1.23743	1.2977	1.34912				1.58867	1.51571	1.53633	1.58151		1.60014	1.69208	1.72426	1.75336	1.58925	1.64191	1.68489	1.72375
3.28889	1.31537								1.32744	1.30587	1.39438	1.5219	1.36916	1.31064	1.23962	1.29986	1.35125				1.58872	1.51664	1.5364	1.5804		1.60146	1.69137	1.72442	1.75375	1.59091	1.64237	1.68547	1.72454
3.29167	1.31708								1.32931	1.30759	1.3959	1.52405	1.37097	1.3128	1.24181	1.30202	1.35321				1.58885	1.51762	1.53666	1.57941		1.60292	1.69062	1.72452	1.75408	1.59245	1.64288	1.68591	1.7254
3.29444	1.31872								1.33117	1.30922	1.39739	1.52605	1.37271	1.31499	1.24403	1.30419	1.35524				1.58884	1.51864	1.53696	1.57842		1.60433	1.68986	1.72456	1.75442	1.59401	1.64338	1.68647	1.7262
3.29722	1.32026								1.33305	1.31088	1.39877	1.52801	1.37449	1.31725	1.24631	1.30648	1.35733				1.58888	1.51966	1.53728	1.57741		1.60574	1.68907	1.72468	1.75482	1.59566	1.64384	1.68705	1.72706
3.3	1.32192								1.33504	1.31268	1.40018	1.53004	1.37633	1.31936	1.24853	1.30868	1.35935				1.58875	1.52045	1.53727	1.57615		1.60712	1.68829	1.72477	1.75518	1.59738	1.64434	1.6877	1.72789
3.30278	1.32368								1.33696	1.31437	1.40171	1.53208	1.3781	1.32163	1.25084	1.31102	1.36147				1.58874	1.52132	1.53743	1.57502		1.60823	1.68742	1.72487	1.7556	1.59899	1.64481	1.68831	1.72875
3.30556	1.32536								1.33894	1.3161	1.40322	1.53415	1.37986	1.32382	1.25312	1.31323	1.3635				1.58864	1.52217	1.53759	1.57398		1.60946	1.6866	1.72483	1.75595	1.60048	1.6452	1.68881	1.72955
3.30833	1.32694								1.34078	1.31774	1.40476	1.53616	1.38171	1.32608	1.25542	1.31551	1.36559				1.5885	1.52306	1.53777	1.57284		1.61092	1.68576	1.72477	1.75625	1.60201	1.64555	1.68919	1.73022
3.31111	1.32859								1.34268	1.31944	1.40613	1.53813	1.38346	1.32825	1.25753	1.31771	1.36761				1.58836	1.52388	1.53779	1.57159		1.61224	1.6847	1.72465	1.75638	1.60367	1.64603	1.68975	1.73104
3.31389	1.33011								1.3445	1.32109	1.40755	1.54013	1.38526	1.33038	1.25977	1.31993	1.36965				1.58831	1.52484	1.5379	1.57042		1.61358	1.68369	1.72459	1.75657	1.60536	1.64653	1.69036	1.7317
3.31667	1.3318								1.34641	1.32258	1.40886	1.54193	1.38683	1.33258	1.26208	1.32218	1.37169				1.58816	1.52572	1.53797	1.56924		1.61477	1.68277	1.72448	1.75671	1.60705	1.64694	1.69091	1.73233
3.31944	1.33354								1.34831	1.32413	1.41026	1.54379	1.3885	1.33458	1.26426	1.32428	1.37365				1.58805	1.52654	1.53797	1.56809		1.616	1.68195	1.72438	1.7568	1.6086	1.64726	1.69137	1.73303
3.32222	1.33526								1.35016	1.32596	1.41188	1.54598	1.3904	1.3367	1.2664	1.3264	1.37559				1.58778	1.52722	1.53797	1.56687		1.61722	1.68125	1.72425	1.75694	1.61004	1.64747	1.69169	1.73358
3.325	1.33691								1.35203	1.3275	1.41343	1.5479	1.39217	1.33875	1.26854	1.32849	1.37763				1.58755	1.52781	1.53786	1.56558		1.61843	1.68053	1.72409	1.75713	1.61126	1.64761	1.69198	1.73423
3.32778	1.33861								1.35386	1.32902	1.41498	1.54977	1.39388	1.34088	1.2709	1.33067	1.3798				1.58732	1.52848	1.53785	1.56435		1.61948	1.67964	1.72385	1.75714	1.61262	1.64788	1.6923	1.73482
3.33056	1.34034								1.35575	1.33045	1.4165	1.5517	1.39555	1.34313	1.27324	1.33289	1.38188				1.58712	1.52911	1.53786	1.56304		1.62051	1.67885	1.72355	1.75723	1.614	1.64809	1.69255	1.73546
3.33333	1.34202								1.35764	1.33185	1.41798	1.55362	1.39717	1.34523	1.2753	1.33506	1.38387				1.58695	1.52986	1.53789	1.56192		1.62171	1.67807	1.72326	1.75731	1.61525	1.64826	1.69282	1.73608
3.33611	1.34369								1.35936	1.33332	1.4196	1.55553	1.39883	1.34729	1.27738	1.33725	1.38596				1.58657	1.53042	1.53789	1.56062		1.62283	1.67731	1.72303	1.75739	1.61661	1.64844	1.69309	1.73648
3.33889	1.3454								1.36122	1.33496	1.42108	1.5574	1.40064	1.34944	1.27946	1.33944	1.38797				1.58619	1.53084	1.5377	1.55926		1.62377	1.6765	1.72269	1.75742	1.61795	1.64859	1.69329	1.73692
3.34167	1.34699								1.36309	1.33635	1.42242	1.55907	1.40219	1.35155	1.28157	1.34167	1.39006				1.58581	1.53129	1.53756	1.55784		1.62484	1.67576	1.72242	1.75751	1.61918	1.64874	1.6935	1.73739
3.34444	1.34861								1.3647	1.33778	1.42368	1.56086	1.40367	1.35369	1.2837	1.34401	1.39201				1.58551	1.53187	1.53754	1.55659		1.6259	1.67499	1.7221	1.75757	1.62049	1.64888	1.69371	1.73769
3.34722	1.35029								1.36647	1.33931	1.42504	1.56272	1.40524	1.35578	1.28575	1.34614	1.39387				1.58514	1.53242	1.53749	1.55529		1.62687	1.67415	1.72174	1.75752	1.62172	1.64907	1.69393	1.73812
3.35	1.35189								1.36826	1.34073	1.42643	1.56445	1.40669	1.35779	1.28788	1.34822	1.39573				1.58465	1.53288	1.53736	1.55391		1.62787	1.67326	1.72125	1.75736	1.62292	1.64926	1.69415	1.73855
3.35278	1.35333								1.36999	1.34219	1.4278	1.56625	1.40823	1.35996	1.29005	1.35028	1.39767				1.58418	1.53335	1.53725	1.55258		1.62877	1.67247	1.72085	1.75731	1.62414	1.64939	1.69433	1.73889
3.35556	1.35484								1.37183	1.34373	1.42929	1.56807	1.40985	1.36223	1.2923	1.3525	1.39973				1.58352	1.53356	1.53696	1.55107		1.62965	1.67153	1.72047	1.75716	1.62532	1.64955	1.69447	1.73937
3.35833	1.35641								1.37353	1.34506	1.43063	1.56971	1.41126	1.36422	1.29446	1.35462	1.40171				1.58302	1.5339	1.53678	1.54973		1.63062	1.67065	1.72013	1.75711	1.62644	1.64965	1.69454	1.73961
3.36111	1.35789								1.37517	1.34634	1.43207	1.57145	1.41279	1.36626	1.2966	1.35676	1.40365				1.58246	1.53425	1.5366	1.54845		1.63157	1.66968	1.71969	1.75701	1.62771	1.64977	1.69483	1.73977
3.36389	1.35937								1.377	1.34762	1.43342	1.57319	1.41432	1.36827	1.29862	1.35881	1.40553				1.58197	1.53462	1.5363	1.54712		1.63251	1.6688	1.71932	1.75684	1.62897	1.64987	1.69501	1.74007
3.36667	1.36097								1.37877	1.34899	1.43488	1.57493	1.41586	1.37032	1.30077	1.36099	1.40755				1.58143	1.535	1.53612	1.54572		1.63338	1.66799	1.71891	1.75664	1.63002	1.64993	1.69504	1.74047
3.36944	1.3624								1.38054	1.35031	1.43644	1.57673	1.41745	1.37223	1.30282	1.36312	1.40937				1.58082	1.53529	1.53584	1.54418		1.63417	1.66703	1.71836	1.75634	1.6312	1.64995	1.69514	1.74085
3.37222	1.3639								1.3823	1.35163	1.43791	1.57843	1.41899	1.37418	1.30498	1.36519	1.4113				1.58011	1.53551	1.53537	1.54266		1.63501	1.66612	1.71783	1.75605	1.63239	1.64995	1.69529	1.74107
3.375	1.36537								1.38395	1.35303	1.4394	1.5801	1.42056	1.3762	1.30708	1.36729	1.41311				1.57949	1.53578	1.53512	1.54125		1.63595	1.66518	1.71729	1.75571	1.63334	1.64975	1.69515	1.74128
3.37778	1.36702								1.38567	1.35436	1.44081	1.58181	1.422	1.37838	1.30925	1.36941	1.41496				1.57889	1.53595	1.53476	1.53973		1.63674	1.66424	1.71667	1.75538	1.63438	1.64962	1.69508	1.74162
3.38056	1.36846								1.38728	1.35576	1.4422	1.58355	1.42349	1.38034	1.3113	1.37133	1.41678				1.57841	1.53631	1.5345	1.53837		1.63762	1.66348	1.71615	1.75512	1.63562	1.64965	1.69516	1.74171
3.38333	1.36997								1.38895	1.35698	1.44355	1.58529	1.42502	1.38233	1.31336	1.37332	1.41866				1.57783	1.53665	1.53413	1.53695		1.63849	1.66274	1.71559	1.75491	1.63663	1.64973	1.69522	1.74183
3.38611	1.37159								1.39058	1.35837	1.44496	1.58705	1.42665	1.38427	1.31539	1.37531	1.42047				1.57711	1.53684	1.53367	1.53544		1.63922	1.66198	1.71502	1.75469	1.63754	1.64964	1.69519	1.74187
3.38889	1.37313								1.39224	1.35971	1.44621	1.58874	1.4282	1.38618	1.31732	1.37721	1.42212				1.57642	1.53705	1.5333	1.53403		1.63998	1.66124	1.71449	1.75446	1.6385	1.64953	1.69511	1.74196
3.39167	1.37467								1.39389	1.36122	1.44759	1.59057	1.42984	1.3881	1.31925	1.37916	1.42386				1.5757	1.53723	1.53291	1.53258		1.64074	1.66041	1.7139	1.75419	1.63925	1.64925	1.6949	1.74207
3.39444	1.37618								1.39551	1.36269	1.44898	1.59223	1.43134	1.39021	1.32135	1.3812	1.42577				1.57499	1.53738	1.53231	1.53106		1.64138	1.65946	1.71322	1.75383	1.64011	1.6489	1.69479	1.74213
3.39722	1.3777								1.39715	1.36409	1.45021	1.59393	1.43273	1.39208	1.32322	1.38311	1.42747				1.57411	1.5374	1.53171	1.52955		1.64191	1.6585	1.71253	1.7534	1.64104	1.64877	1.69473	1.74219
3.4	1.37923								1.39895	1.36549	1.4513	1.59553	1.43404	1.39399	1.32525	1.38509	1.42925				1.57322	1.53738	1.53125	1.52794		1.64255	1.65749	1.71173	1.75289	1.6419	1.64855	1.69447	1.74233
3.40278	1.38074								1.40055	1.36689	1.45256	1.59715	1.43552	1.39605	1.32733	1.38722	1.43106				1.57241	1.53738	1.53065	1.52631		1.64316	1.65632	1.71093	1.75237	1.64281	1.64834	1.69432	1.74241
3.40556	1.38217								1.40211	1.36815	1.45357	1.59865	1.43684	1.39794	1.3294	1.38926	1.43276				1.57156	1.53736	1.53001	1.52472		1.64385	1.6553	1.71024	1.75187	1.6437	1.64814	1.69426	1.7424
3.40833	1.3836								1.40367	1.3696	1.4547	1.60024	1.43829	1.39981	1.33135	1.39122	1.43444				1.57067	1.53736	1.52936	1.52308		1.64445	1.65433	1.70952	1.75134	1.64447	1.6479	1.6941	1.74243
3.41111	1.38505								1.40525	1.37102	1.45585	1.60188	1.43973	1.4018	1.33327	1.39325	1.4361				1.56983	1.53746	1.52873	1.52154		1.64521	1.65328	1.7088	1.7508	1.64523	1.64765	1.69392	1.7423
3.41389	1.38651								1.40668	1.37248	1.45694	1.60353	1.44117	1.40365	1.33523	1.39517	1.43775				1.56915	1.53768	1.52824	1.52006		1.6458	1.65215	1.70799	1.75013	1.64591	1.64727	1.69371	1.74226
3.41667	1.38798								1.40824	1.37398	1.45807	1.60505	1.44261	1.40548	1.3371	1.39709	1.43936				1.56844	1.53775	1.52778	1.51859		1.6464	1.65115	1.70721	1.74958	1.64661	1.64694	1.69347	1.74217
3.41944	1.38925								1.40977	1.37532	1.45909	1.6065	1.44393	1.40742	1.33902	1.39908	1.44093				1.56753	1.5377	1.52706	1.51698		1.64684	1.65001	1.70651	1.74904	1.6473	1.64661	1.69323	1.74213
3.42222	1.39057								1.41126	1.37664	1.46015	1.60804	1.44528	1.40945	1.34098	1.40112	1.44258				1.56648	1.53762	1.52631	1.51528		1.64731	1.64873	1.70564	1.74836	1.64786	1.64615	1.69284	1.742
3.425	1.39206								1.41287	1.37792	1.46114	1.60946	1.44659	1.41127	1.34289	1.40305	1.44412				1.56547	1.53733	1.52544	1.51353		1.64777	1.64752	1.70479	1.74764	1.64862	1.64574	1.69257	1.74186
3.42778	1.39348								1.41428	1.37924	1.4621	1.61086	1.4479	1.41317	1.34492	1.40502	1.44583				1.56455	1.53721	1.5247	1.51191		1.64831	1.64627	1.704	1.74705	1.64938	1.64531	1.69236	1.74161
3.43056	1.39486								1.41576	1.38053	1.46316	1.6123	1.44917	1.41479	1.34674	1.40683	1.44725				1.56349	1.53679	1.52385	1.51018		1.6488	1.64517	1.70314	1.74639	1.64998	1.6448	1.69197	1.74144
3.43333	1.39643								1.41734	1.38192	1.46425	1.61387	1.45057	1.4166	1.3487	1.4088	1.4489				1.56245	1.53659	1.52305	1.50861		1.64938	1.64403	1.7022	1.74561	1.65058	1.64439	1.69164	1.74124
3.43611	1.39787								1.41889	1.38313	1.46528	1.6153	1.4519	1.41837	1.3505	1.41062	1.45039				1.56148	1.53634	1.52215	1.50693		1.64985	1.64299	1.70133	1.74485	1.65115	1.64397	1.69126	1.74111
3.43889	1.39923								1.42045	1.38441	1.46642	1.6168	1.45312	1.42008	1.35229	1.41242	1.45191				1.5605	1.53602	1.52126	1.50524		1.65024	1.64193	1.70044	1.74415	1.65157	1.64335	1.69074	1.74111
3.44167	1.40057								1.42187	1.3855	1.46739	1.61801	1.45423	1.42195	1.35414	1.4143	1.4535				1.5595	1.53577	1.52048	1.50367		1.6505	1.64092	1.69943	1.74344	1.65201	1.64292	1.69027	1.74105
3.44444	1.4019								1.42329	1.38665	1.46849	1.61931	1.4555	1.42378	1.35613	1.41618	1.45521				1.55845	1.53541	1.51968	1.50207		1.65081	1.63973	1.69836	1.7426	1.65238	1.64235	1.6897	1.7409
3.44722	1.4032								1.42484	1.38793	1.46963	1.62074	1.45682	1.42546	1.3581	1.41799	1.45668				1.5574	1.53506	1.51881	1.50047		1.65119	1.63872	1.69738	1.74186	1.6529	1.64186	1.68925	1.74076
3.45	1.40459								1.42624	1.38915	1.47071	1.6221	1.4581	1.42722	1.36006	1.41975	1.45823				1.55633	1.53472	1.51792	1.49877		1.65145	1.63777	1.69631	1.74108	1.65345	1.64149	1.68893	1.74055
3.45278	1.40593								1.42769	1.39033	1.47178	1.62339	1.45932	1.42907	1.36201	1.42153	1.45985				1.55532	1.53439	1.51705	1.4972		1.65163	1.63688	1.69541	1.74036	1.65381	1.64104	1.68842	1.74034
3.45556	1.40711								1.42922	1.39145	1.47285	1.62472	1.46044	1.43076	1.36399	1.42334	1.46141				1.55427	1.53402	1.51608	1.49544		1.65179	1.63573	1.69425	1.73945	1.65421	1.64045	1.68793	1.74005
3.45833	1.40848								1.43061	1.39242	1.47376	1.62601	1.46148	1.43239	1.36585	1.42502	1.46287				1.55322	1.53348	1.5151	1.49375		1.65193	1.63459	1.69314	1.73862	1.65461	1.63983	1.68736	1.73961
3.46111	1.40983								1.43195	1.39349	1.47486	1.62731	1.46262	1.43411	1.36771	1.42675	1.46431				1.55225	1.53305	1.51413	1.49212		1.65213	1.63355	1.69207	1.73771	1.65496	1.6393	1.68679	1.73925
3.46389	1.41111								1.4334	1.39467	1.47592	1.62866	1.4639	1.43583	1.36954	1.42857	1.4658				1.55118	1.53261	1.51323	1.49043		1.65241	1.63246	1.69104	1.73683	1.65547	1.63885	1.68633	1.73897
3.46667	1.41228								1.43474	1.39598	1.47704	1.63008	1.46513	1.43743	1.37136	1.43018	1.46713									1.65281	1.63139	1.69006	1.73603	1.65586	1.63831	1.68572	1.7387
3.46944	1.41345								1.4362	1.39715	1.47807	1.63141	1.46623	1.43916	1.37321	1.4319	1.46862									1.65293	1.63047	1.68918	1.7353	1.65619	1.63768	1.6851	1.73849
3.47222	1.41475								1.43776	1.3983	1.47919	1.63277	1.46749	1.44104	1.37515	1.43379	1.47018									1.653	1.62937	1.68819	1.73438	1.65658	1.63708	1.68451	1.73828
3.475	1.4161								1.4391	1.39929	1.48023	1.63402	1.46868	1.4428	1.37694	1.43551	1.47165									1.65319	1.62824	1.68706	1.73338	1.65689	1.63642	1.68381	1.73785
3.47778	1.41747								1.44054	1.40019	1.48119	1.63523	1.46977	1.4445	1.37873	1.43716	1.47312									1.65333	1.62704	1.68593	1.73236	1.65725	1.63588	1.68313	1.73749
3.48056	1.41868								1.44197	1.401	1.48197	1.63636	1.4707	1.44607	1.38047	1.43877	1.47449									1.65334	1.62583	1.68492	1.73141	1.6576	1.63523	1.68239	1.73711
3.48333	1.41992								1.44321	1.40195	1.48296	1.63756	1.47182	1.44767	1.38221	1.44032	1.47585									1.65348	1.6247	1.68402	1.73039	1.65807	1.63463	1.68174	1.73659
3.48611	1.42129								1.44454	1.40295	1.48385	1.63874	1.47288	1.44931	1.38394	1.44192	1.47727									1.65352	1.62358	1.68308	1.72946	1.65839	1.63403	1.68102	1.73601
3.48889	1.42276								1.44582	1.40413	1.48486	1.6399	1.47395	1.45082	1.38556	1.44341	1.4785									1.65356	1.6223	1.68181	1.7283	1.65856	1.63329	1.6803	1.73543
3.49167	1.42407								1.44708	1.40517	1.48585	1.64113	1.47506	1.45247	1.38726	1.4451	1.47988									1.65356	1.62116	1.68077	1.72725	1.65883	1.63264	1.67955	1.73492
3.49444	1.42539								1.44831	1.40617	1.48685	1.64242	1.47615	1.45415	1.38897	1.44681	1.48125									1.6535	1.61982	1.67951	1.72607	1.65925	1.63196	1.67889	1.73436
3.49722	1.42669								1.44962	1.40708	1.4878	1.64353	1.47717	1.45581	1.39055	1.44835	1.48245									1.65352	1.61852	1.67831	1.72503	1.65945	1.63124	1.67818	1.73381
3.5	1.4279								1.45099	1.40803	1.48867	1.6446	1.47824	1.4575	1.39232	1.45005	1.48371									1.65349	1.61734	1.67717	1.72395	1.65963	1.63058	1.67736	1.73335
3.50278	1.4292								1.45226	1.40901	1.48954	1.64575	1.4793	1.45899	1.39389	1.45155	1.48503									1.65351	1.61614	1.67601	1.72285	1.6598	1.62987	1.67654	1.73274
3.50556	1.43039								1.45354	1.41005	1.49053	1.64692	1.48045	1.46062	1.3956	1.45318	1.48633									1.65345	1.61488	1.67485	1.72165	1.65984	1.62909	1.67562	1.73225
3.50833	1.43164								1.45477	1.411	1.49135	1.64805	1.48149	1.46231	1.39747	1.45486	1.48776									1.65324	1.6136	1.67373	1.72053	1.65996	1.62825	1.67472	1.73161
3.51111	1.43274								1.4562	1.412	1.49228	1.64914	1.48256	1.46391	1.39903	1.45641	1.48905									1.65308	1.6123	1.67248	1.71928	1.66004	1.62749	1.67387	1.73117
3.51389	1.43394								1.45733	1.41299	1.49329	1.65035	1.48367	1.46551	1.40067	1.45797	1.49035									1.65289	1.61096	1.67124	1.71802	1.66006	1.62668	1.67298	1.73056
3.51667	1.43515								1.45856	1.41379	1.49402	1.65132	1.48452	1.46703	1.40233	1.45962	1.49165									1.65279	1.60956	1.67011	1.71686	1.66013	1.62587	1.67205	1.72998
3.51944	1.43625								1.45979	1.4146	1.49473	1.65233	1.48543	1.46843	1.40389	1.46114	1.49278									1.65261	1.60812	1.66887	1.71562	1.66013	1.62497	1.67103	1.72939
3.52222	1.43728								1.46117	1.41547	1.49568	1.65344	1.48649	1.46989	1.40551	1.46263	1.49404									1.65241	1.60659	1.66753	1.71434	1.6601	1.62419	1.67004	1.72896
3.525	1.43848								1.46242	1.41626	1.49649	1.65443	1.48747	1.4713	1.40704	1.46406	1.49513									1.65216	1.60514	1.66636	1.71308	1.66009	1.62335	1.66907	1.72844
3.52778	1.43961								1.46359	1.41709	1.49734	1.6555	1.48845	1.47307	1.40884	1.46568	1.49651									1.65185	1.60371	1.66529	1.71192	1.66	1.62241	1.66801	1.72774
3.53056	1.44068								1.46498	1.4179	1.4982	1.65653	1.48944	1.47464	1.41053	1.46714	1.4978									1.65156	1.6021	1.66407	1.71066	1.65988	1.62151	1.66695	1.72718
3.53333	1.44179								1.46623	1.41884	1.49917	1.65763	1.49046	1.4761	1.41214	1.46859	1.49902									1.65121	1.60053	1.66293	1.70941	1.65986	1.62073	1.66603	1.72664
3.53611	1.44291								1.46737	1.41988	1.50017	1.65883	1.49159	1.47754	1.41374	1.47004	1.50016									1.65094	1.599	1.66168	1.70811	1.65986	1.62006	1.66521	1.72595
3.53889	1.44395								1.46854	1.42077	1.50115	1.65986	1.4927	1.47903	1.41538	1.47141	1.50135									1.65067	1.59731	1.66036	1.70666	1.65971	1.61916	1.66412	1.72514
3.54167	1.44511								1.46983	1.42163	1.50202	1.66083	1.49377	1.48048	1.41694	1.47277	1.50257									1.65041	1.59561	1.65909	1.70529	1.65953	1.61818	1.66309	1.72453
3.54444	1.44614								1.47098	1.42247	1.5029	1.6617	1.49474	1.4818	1.41842	1.47406	1.50378									1.65009	1.5939	1.6578	1.70399	1.65935	1.61712	1.66195	1.72387
3.54722	1.44716								1.47216	1.42337	1.50375	1.6627	1.49573	1.48333	1.42003	1.47558	1.50518									1.64971	1.59205	1.65644	1.70259	1.65908	1.61604	1.6607	1.72311
3.55	1.44823								1.47338	1.42425	1.50457	1.6637	1.49669	1.48457	1.42147	1.47683	1.50625									1.64941	1.59038	1.6552	1.70125	1.65887	1.61505	1.65949	1.72241
3.55278	1.44932								1.47465	1.4252	1.50544	1.66469	1.49763	1.48594	1.423	1.47819	1.50748									1.64895	1.58853	1.65387	1.6998	1.65872	1.61417	1.65845	1.7217
3.55556	1.45033								1.4758	1.42608	1.50636	1.66566	1.4987	1.48722	1.42448	1.4794	1.50849									1.64857	1.58672	1.65259	1.69843	1.65847	1.61319	1.65728	1.72104
3.55833	1.45129								1.47689	1.42691	1.50714	1.66663	1.4996	1.48858	1.42599	1.48072	1.50959									1.64802	1.5849	1.65133	1.69702	1.65829	1.61219	1.65618	1.7204
3.56111	1.45211								1.47801	1.42785	1.50796	1.66765	1.50053	1.49003	1.42747	1.48208	1.51086									1.64751	1.583	1.65003	1.69563	1.65806	1.6112	1.65518	1.71966
3.56389	1.45301								1.47904	1.42858	1.50868	1.66854	1.50146	1.49153	1.429	1.48344	1.51209									1.64708	1.58112	1.64871	1.69411	1.65784	1.61025	1.65411	1.7189
3.56667	1.45401								1.48016	1.4294	1.50945	1.66935	1.50233	1.49293	1.43049	1.48484	1.51329									1.64672	1.57932	1.64742	1.69255	1.6576	1.60927	1.65298	1.71815
3.56944	1.45508								1.48137	1.4302	1.51023	1.67026	1.50319	1.4943	1.43199	1.48615	1.51441									1.64604	1.57739	1.64596	1.69094	1.65728	1.60819	1.65166	1.7173
3.57222	1.45612								1.48228	1.43108	1.511	1.67108	1.50402	1.4956	1.43335	1.48747	1.51555									1.64547	1.57558	1.64457	1.68933	1.65684	1.60699	1.65036	1.71628
3.575	1.45725								1.48334	1.43186	1.5118	1.67189	1.50495	1.49682	1.43469	1.48868	1.51652									1.64501	1.57399	1.64337	1.68794	1.65664	1.60598	1.64922	1.71543
3.57778	1.45825								1.48446	1.43255	1.51253	1.67269	1.5058	1.49824	1.43626	1.49013	1.51779									1.64442	1.57221	1.64199	1.68643	1.65629	1.60484	1.64794	1.71462
3.58056	1.45909								1.4855	1.43332	1.51329	1.67357	1.50673	1.49963	1.43773	1.49144	1.51894									1.64392	1.57046	1.64048	1.68474	1.65594	1.6037	1.64669	1.71376
3.58333	1.46								1.48661	1.43403	1.51395	1.67436	1.50763	1.50088	1.43896	1.49259	1.51993									1.64343	1.56872	1.63891	1.68303	1.65563	1.60263	1.64552	1.71299
3.58611	1.46091								1.48774	1.43474	1.5146	1.67518	1.50855	1.50221	1.44039	1.49391	1.52115									1.64281	1.56701	1.63753	1.6814	1.65516	1.60154	1.64427	1.71203
3.58889	1.46179								1.48864	1.43548	1.5153	1.67598	1.50943	1.50352	1.44177	1.49524	1.52232									1.64234	1.56536	1.63611	1.67985	1.65465	1.60035	1.64301	1.71106
3.59167	1.46263								1.48964	1.43626	1.51607	1.67674	1.51033	1.50476	1.44308	1.49651	1.52334									1.64187	1.5637	1.63476	1.67827	1.65415	1.59905	1.64167	1.71019
3.59444	1.46358								1.49072	1.43694	1.5167	1.67738	1.51111	1.50605	1.44449	1.49772	1.52439									1.64125	1.56207	1.6334	1.67674	1.6536	1.59766	1.64034	1.70937
3.59722	1.46449								1.49174	1.43772	1.51739	1.67819	1.51198	1.50735	1.44587	1.499	1.52544									1.6406	1.56059	1.63192	1.67518	1.65318	1.59661	1.6391	1.70863
3.6	1.4653								1.4928	1.43851	1.51821	1.67896	1.51285	1.50867	1.44733	1.50032	1.52652									1.6401	1.55896	1.63041	1.67359	1.6528	1.59548	1.63783	1.70781
3.60278	1.46624								1.49388	1.43924	1.51894	1.67967	1.51365	1.50982	1.4486	1.50143	1.52743									1.6394	1.55736	1.62894	1.67197	1.65238	1.59431	1.63667	1.70704
3.60556	1.4671								1.49469	1.44004	1.51972	1.68045	1.51456	1.511	1.44996	1.50262	1.52845									1.63872	1.55563	1.62744	1.67026	1.65194	1.59321	1.63549	1.70607
3.60833	1.46802								1.49566	1.44066	1.52024	1.68105	1.51515	1.51225	1.45129	1.50384	1.5295									1.63799	1.55397	1.62601	1.66865	1.65145	1.59206	1.63426	1.70502
3.61111	1.46889								1.49668	1.4413	1.52093	1.68167	1.51589	1.5134	1.45243	1.50492	1.53039									1.6373	1.55215	1.62441	1.66704	1.65097	1.59084	1.633	1.70411
3.61389	1.46972								1.49761	1.44189	1.52169	1.68234	1.51671	1.51457	1.45371	1.50601	1.53133									1.63646	1.55031	1.62292	1.66546	1.65048	1.58966	1.63173	1.70316
3.61667	1.47073								1.49856	1.44247	1.52239	1.68301	1.51741	1.51569	1.45485	1.50715	1.53228									1.63576	1.54848	1.62142	1.66378	1.65001	1.58858	1.6305	1.70224
3.61944	1.47156								1.4995	1.44315	1.52313	1.68373	1.51824	1.51686	1.45598	1.50825	1.53325									1.63516	1.54669	1.61996	1.6621	1.64935	1.5873	1.62909	1.70118
3.62222	1.47256								1.50032	1.4437	1.5238	1.68432	1.51894	1.51803	1.45717	1.50938	1.53435									1.63445	1.54493	1.61852	1.66041	1.64874	1.586	1.62774	1.69996
3.625	1.47354								1.50127	1.44432	1.52454	1.68496	1.51971	1.51931	1.45844	1.51066	1.53548									1.63367	1.54301	1.61682	1.65866	1.64807	1.58461	1.62641	1.69899
3.62778	1.47437								1.50214	1.44487	1.52516	1.68555	1.52045	1.52051	1.45969	1.5118	1.53655									1.6329	1.54115	1.61515	1.65681	1.64735	1.58333	1.62502	1.69802
3.63056	1.47517								1.5029	1.44551	1.52578	1.68622	1.52109	1.52176	1.461	1.51303	1.53762									1.63194	1.53927	1.61345	1.655	1.64656	1.58201	1.62356	1.69696
3.63333	1.476								1.50372	1.44609	1.52646	1.68682	1.52182	1.5229	1.46216	1.51415	1.53843									1.63116	1.53737	1.61173	1.65325	1.64595	1.58084	1.62224	1.69588
3.63611	1.4767								1.50465	1.44666	1.52709	1.68736	1.52248	1.52413	1.46338	1.51536	1.53938									1.63048	1.53555	1.61004	1.65142	1.64529	1.5796	1.62084	1.69477
3.63889	1.47754								1.50551	1.44725	1.52761	1.68792	1.52309	1.52539	1.46471	1.51657	1.5404									1.62965	1.53379	1.60825	1.64961	1.64459	1.57832	1.61934	1.69371
3.64167	1.47835								1.50639	1.44795	1.52824	1.6886	1.52388	1.52654	1.4659	1.51767	1.54138									1.62883	1.53204	1.60657	1.6479	1.64394	1.57707	1.61785	1.69277
3.64444	1.47914								1.50721	1.44851	1.52884	1.68913	1.5246	1.52777	1.46718	1.51882	1.54233									1.62803	1.53029	1.60482	1.64607	1.64313	1.5758	1.61639	1.69174
3.64722	1.47969								1.50812	1.44907	1.52936	1.68969	1.52526	1.52889	1.46841	1.52	1.54325									1.62727	1.52859	1.60304	1.64422	1.64242	1.57458	1.61503	1.69077
3.65	1.48053								1.50891	1.4497	1.52995	1.69016	1.52592	1.52982	1.46944	1.52099	1.54393									1.62635	1.52685	1.60123	1.6423	1.64155	1.57321	1.61351	1.6897
3.65278	1.48133								1.50984	1.45029	1.53052	1.69069	1.52647	1.53076	1.47058	1.52202	1.54469									1.62547	1.5251	1.59956	1.64043	1.64078	1.572	1.61214	1.68866
3.65556	1.48201								1.51059	1.45092	1.53116	1.69125	1.5272	1.53174	1.47169	1.52299	1.54553									1.62456	1.52324	1.59775	1.63854	1.63985	1.57059	1.61077	1.68748
3.65833	1.48276								1.51132	1.45146	1.53178	1.69173	1.52786	1.53273	1.47293	1.52411	1.54647									1.62371	1.52151	1.59609	1.63669	1.63896	1.56927	1.60933	1.6864
3.66111	1.48364								1.51216	1.45197	1.5323	1.69219	1.52851	1.53378	1.47417	1.52521	1.54739									1.62285	1.51987	1.59444	1.63491	1.63813	1.56794	1.6079	1.68536
3.66389	1.48427								1.51291	1.4524	1.53278	1.69262	1.52918	1.53471	1.47537	1.5262	1.54814									1.62194	1.51799	1.59258	1.63294	1.63732	1.56651	1.60651	1.68419
3.66667	1.48506								1.51377	1.4529	1.53328	1.6931	1.52982	1.53574	1.47655	1.52719	1.549									1.62104	1.51629	1.59093	1.6311	1.63647	1.56511	1.60502	1.68311
3.66944	1.48589								1.51465	1.45355	1.53396	1.69364	1.53047	1.53687	1.47788	1.52836	1.55001									1.62015	1.51454	1.58915	1.62926	1.63566	1.56387	1.60375	1.68214
3.67222	1.48657								1.51544	1.45406	1.53449	1.69403	1.53103	1.53773	1.47887	1.5293	1.5507									1.61927	1.51281	1.58743	1.62749	1.63489	1.56265	1.60241	1.68102
3.675	1.48731								1.5162	1.4547	1.53511	1.69456	1.5317	1.53857	1.47985	1.53021	1.55135									1.61839	1.5109	1.58565	1.62553	1.63405	1.56129	1.60093	1.67983
3.67778	1.48792								1.5169	1.45532	1.53565	1.69489	1.53231	1.53948	1.48096	1.53126	1.55214									1.61744	1.50903	1.58381	1.6237	1.63319	1.55992	1.59949	1.67858
3.68056	1.4886								1.51766	1.45582	1.5361	1.6953	1.53287	1.54036	1.48193	1.53214	1.55293										1.50718	1.582	1.62184	1.63236	1.55865	1.59816	1.67751
3.68333	1.48923								1.51844	1.45634	1.5365	1.69566	1.53337	1.54124	1.48298	1.53306	1.55383										1.50539	1.58026	1.62012	1.63141	1.55725	1.59666	1.6764
3.68611	1.48986								1.51913	1.45692	1.53692	1.69605	1.53399	1.54222	1.48407	1.53408	1.55464										1.50364	1.57856	1.61835	1.63054	1.55587	1.59528	1.67523
3.68889	1.49061								1.51982	1.45748	1.53733	1.69644	1.53462	1.54316	1.48521	1.53513	1.55547
3.69167	1.49138								1.52059	1.45802	1.53779	1.69687	1.53521	1.54396	1.48627	1.53595	1.55622
3.69444	1.4921								1.5214	1.45849	1.53831	1.69733	1.53574	1.54464	1.48721	1.53668	1.55686
3.69722	1.49263								1.52217	1.45881	1.5387	1.69769	1.5362	1.54534	1.48822	1.53752	1.5575
3.7	1.49318								1.52273	1.45925	1.53912	1.69795	1.53665	1.54614	1.48922	1.53838	1.55812
3.70278	1.49381								1.52342	1.45975	1.53975	1.69841	1.53728	1.54682	1.4901	1.53919	1.55866
3.70556	1.49455								1.52422	1.46011	1.54024	1.69874	1.5377	1.54759	1.49111	1.54003	1.55927
3.70833	1.49529								1.52489	1.46062	1.54073	1.69909	1.53822	1.54848	1.49215	1.54094	1.55992
3.71111	1.49594								1.52555	1.46121	1.54127	1.69946	1.53883	1.54925	1.49309	1.5418	1.56047
3.71389	1.49657								1.52624	1.46179	1.54167	1.69985	1.53932	1.54995	1.49398	1.54262	1.56101
3.71667	1.49714								1.52704	1.46236	1.54208	1.70013	1.53984	1.55081	1.49502	1.54354	1.56174
3.71944	1.49767								1.52761	1.46283	1.54243	1.70039	1.54032	1.55167	1.49599	1.54444	1.56243
3.72222	1.49837								1.52818	1.46333	1.54293	1.70074	1.54086	1.55249	1.49707	1.54534	1.5631
3.725	1.49895								1.52874	1.46369	1.54333	1.70101	1.54136	1.55341	1.49801	1.54619	1.56385
3.72778	1.49957								1.5293	1.46392	1.54361	1.70122	1.54176	1.55407	1.49877	1.54682	1.56441
3.73056	1.50016								1.53006	1.46426	1.54402	1.70155	1.54229	1.55464	1.49962	1.54746	1.56493
3.73333	1.50073								1.53049	1.46467	1.54445	1.70191	1.54279	1.55537	1.50061	1.54828	1.56556
3.73611	1.50136								1.53099	1.46503	1.54482	1.70216	1.54315	1.556	1.5015	1.54893	1.56607
3.73889	1.50191								1.53166	1.46536	1.54524	1.7023	1.54355	1.55675	1.50239	1.54962	1.56666
3.74167	1.50256								1.53222	1.46581	1.54566	1.7026	1.54409	1.5574	1.5032	1.55028	1.56719
3.74444	1.50304								1.53285	1.46604	1.54587	1.70268	1.54442	1.55798	1.50407	1.55094	1.5677
3.74722	1.50342								1.53351	1.46633	1.54617	1.70301	1.54484	1.55863	1.50483	1.55155	1.5682
3.75	1.50403								1.534	1.46688	1.54658	1.70341	1.54539	1.55938	1.50562	1.55225	1.5687
3.75278	1.50459								1.53458	1.46742	1.547	1.70378	1.54591	1.56022	1.50657	1.55303	1.56924
3.75556	1.50511								1.53512	1.4679	1.54728	1.70403	1.54632	1.56085	1.50733	1.55374	1.56972
3.75833	1.50545								1.53569	1.46838	1.5476	1.70428	1.54683	1.56148	1.50812	1.55433	1.57019
3.76111	1.5059								1.53625	1.46872	1.54784	1.70441	1.54726	1.56216	1.50904	1.55491	1.57074
3.76389	1.50624								1.53674	1.46916	1.54825	1.70465	1.54785	1.56298	1.50999	1.55552	1.5713
3.76667	1.50681								1.53729	1.46946	1.54859	1.70483	1.54823	1.56371	1.51084	1.5562	1.57181
3.76944	1.50732								1.53756	1.46991	1.549	1.70511	1.54876	1.56442	1.51177	1.55689	1.57237
3.77222	1.50782								1.53798	1.47024	1.54923	1.70524	1.54914	1.56526	1.51276	1.55763	1.57305
3.775	1.50828								1.53835	1.47062	1.5493	1.70525	1.54942	1.56584	1.51348	1.55818	1.57347
3.77778	1.50884								1.53885	1.47101	1.54952	1.70523	1.54979	1.56656	1.51443	1.5589	1.57402
3.78056	1.50925								1.5393	1.47124	1.54972	1.70522	1.55013	1.56713	1.51542	1.55954	1.57456
3.78333	1.5098								1.53986	1.47154	1.55	1.70537	1.55056	1.56765	1.51622	1.56007	1.57506
3.78611	1.51023								1.54044	1.47181	1.55026	1.70543	1.55093	1.56828	1.51709	1.56064	1.57557
3.78889	1.51064								1.54099	1.4722	1.55052	1.70556	1.55131	1.5688	1.51775	1.56114	1.57596
3.79167	1.511								1.54141	1.47274	1.5508	1.70588	1.55177	1.56943	1.51847	1.56161	1.57637
3.79444	1.51143								1.542	1.47303	1.55083	1.7059	1.55196	1.57013	1.51931	1.5623	1.57692
3.79722	1.51191								1.54251	1.4733	1.55093	1.70589	1.55225	1.57072	1.52014	1.56296	1.57739
3.8	1.5123								1.54285	1.47356	1.55104	1.70584	1.55252	1.57131	1.52087	1.56356	1.57777
3.80278	1.51249								1.54317	1.47372	1.5512	1.70588	1.55278	1.57192	1.52166	1.56413	1.57812
3.80556	1.51274								1.5435	1.47396	1.5514	1.70592	1.55305	1.57261	1.52241	1.56468	1.57855
3.80833	1.51303								1.54385	1.47419	1.55164	1.70602	1.55331	1.57325	1.52316	1.56526	1.57902
3.81111	1.51335								1.54429	1.47449	1.55194	1.70621	1.55374	1.57375	1.52385	1.56576	1.57944
3.81389	1.51371								1.54469	1.47468	1.55224	1.70633	1.55408	1.57432	1.52449	1.56624	1.57991
3.81667	1.51402								1.54508	1.47486	1.55251	1.70636	1.55436	1.57494	1.52526	1.56692	1.58048
3.81944	1.51431								1.54536	1.47495	1.55265	1.70626	1.55463	1.57556	1.52594	1.5675	1.58095
3.82222	1.51453								1.54563	1.47521	1.553	1.70647	1.55506	1.5761	1.52662	1.56797	1.58133
3.825	1.51477								1.54608	1.47526	1.55322	1.70639	1.55526	1.57659	1.52722	1.56843	1.58172
3.82778	1.51501								1.54641	1.47531	1.55345	1.70636	1.55546	1.57716	1.52784	1.569	1.5821
3.83056	1.51533								1.54656	1.47536	1.55368	1.70637	1.55568	1.57776	1.52866	1.56962	1.58258
3.83333	1.51557								1.54691	1.47562	1.55407	1.70648	1.5561	1.57814	1.52924	1.57001	1.58283
3.83611	1.51584								1.5473	1.47577	1.55434	1.70648	1.55647	1.57855	1.52997	1.57045	1.58316
3.83889	1.51602								1.54761	1.4758	1.55455	1.70636	1.55666	1.57919	1.53078	1.57102	1.58368
3.84167	1.51619								1.54802	1.47597	1.55483	1.70629	1.55698	1.57959	1.53142	1.57141	1.58407
3.84444	1.51633								1.54825	1.47614	1.55512	1.70638	1.55727	1.57992	1.53194	1.57169	1.5843
3.84722	1.51661								1.54853	1.47627	1.55538	1.70639	1.55759	1.58045	1.53269	1.57225	1.58476
3.85	1.51681								1.54881	1.47635	1.55562	1.70635	1.55774	1.58092	1.53336	1.57289	1.58513
3.85278	1.51691								1.54911	1.47632	1.55579	1.70631	1.55795	1.58145	1.53395	1.57336	1.58546
3.85556	1.51718								1.54934	1.47632	1.55598	1.70629	1.55812	1.58187	1.53452	1.57383	1.58585
3.85833	1.51749								1.54972	1.47639	1.55601	1.70618	1.55819	1.58232	1.53506	1.57429	1.58625
3.86111	1.51755								1.55012	1.47644	1.556	1.70593	1.55829	1.58272	1.53568	1.57467	1.5867
3.86389	1.51781								1.55031	1.47658	1.55622	1.70585	1.55855	1.58315	1.53624	1.57505	1.587
3.86667	1.51801								1.55057	1.47665	1.55631	1.70578	1.55873	1.58358	1.53685	1.5755	1.58727
3.86944	1.51817								1.55087	1.47674	1.55644	1.70563	1.55895	1.58386	1.53733	1.57581	1.58756
3.87222	1.51827								1.55103	1.47688	1.55672	1.7056	1.55914	1.58421	1.53785	1.57607	1.58778
3.875	1.51845								1.55126	1.477	1.55698	1.70558	1.55947	1.58462	1.53846	1.57637	1.58809
3.87778	1.51856								1.55165	1.47708	1.55717	1.7055	1.55976	1.58509	1.53901	1.57677	1.58843
3.88056	1.51871								1.5519	1.47717	1.55739	1.70542	1.56004	1.58558	1.53956	1.57716	1.58874
3.88333	1.51886								1.55209	1.47718	1.55743	1.70521	1.56009	1.58598	1.5401	1.57757	1.589
3.88611	1.51888								1.55235	1.47732	1.55766	1.70517	1.56025	1.58639	1.54063	1.57802	1.58923
3.88889	1.51901								1.55265	1.47736	1.55775	1.70508	1.56047	1.5867	1.54124	1.57847	1.58956
3.89167	1.51916								1.55298	1.4774	1.55792	1.70498	1.56069	1.58708	1.54175	1.57887	1.58986
3.89444	1.51923								1.55319	1.47736	1.5581	1.70491	1.56088	1.58749	1.54236	1.57929	1.59023
3.89722	1.51934								1.55352	1.47736	1.55827	1.70487	1.56112	1.58785	1.54287	1.57972	1.59057
3.9	1.51943								1.55365	1.47726	1.55828	1.70467	1.56112	1.58814	1.54341	1.58007	1.59083
3.90278	1.51958								1.55389	1.4773	1.55843	1.70454	1.56132	1.58841	1.54388	1.58038	1.59102
3.90556	1.51973								1.55416	1.47738	1.55855	1.70443	1.56161	1.58868	1.54439	1.58067	1.59123
3.90833	1.51994								1.55434	1.47732	1.55855	1.7042	1.56167	1.58912	1.54506	1.58115	1.59155
3.91111	1.51988								1.55452	1.47758	1.55885	1.70413	1.56193	1.58944	1.54557	1.58149	1.59185
3.91389	1.51975								1.55462	1.47772	1.55903	1.70393	1.56208	1.58982	1.54608	1.58183	1.59212
3.91667	1.51982								1.55477	1.47778	1.55914	1.70373	1.56221	1.59014	1.54656	1.58216	1.59237
3.91944	1.51982								1.555	1.47783	1.55908	1.70354	1.56234	1.59053	1.54712	1.58256	1.59265
3.92222	1.51982								1.55511	1.47801	1.55918	1.70343	1.56254	1.59095	1.54768	1.58288	1.59289
3.925	1.51981								1.5554	1.47803	1.55923	1.70313	1.56262	1.59115	1.54816	1.58308	1.59307
3.92778	1.51991								1.55552	1.478	1.55929	1.70288	1.56277	1.59139	1.54858	1.58327	1.59329
3.93056	1.51993								1.55567	1.47795	1.55943	1.7026	1.56285	1.59156	1.54905	1.58349	1.59352
3.93333	1.51999								1.55576	1.47791	1.55956	1.7025	1.56299	1.59174	1.54952	1.58371	1.5937
3.93611	1.51989								1.55588	1.4781	1.55977	1.70238	1.56318	1.59205	1.54995	1.5839	1.59389
3.93889	1.51986								1.55614	1.47818	1.55987	1.70216	1.56341	1.59238	1.55044	1.58418	1.59411
3.94167	1.5198								1.55621	1.47806	1.55978	1.70188	1.56348	1.59259	1.55088	1.58441	1.59417
3.94444	1.51979								1.55637	1.4781	1.55996	1.70179	1.56375	1.59287	1.55135	1.58478	1.59435
3.94722	1.51981								1.55662	1.47809	1.55997	1.70155	1.56388	1.5932	1.55179	1.58507	1.59453
3.95	1.5198								1.55686	1.47819	1.55993	1.70129	1.56382	1.59345	1.55218	1.58534	1.59467
3.95278	1.51977								1.55713	1.47826	1.55979	1.70096	1.56374	1.59381	1.55262	1.58569	1.59498
3.95556	1.51976								1.55722	1.47833	1.55977	1.70075	1.5638	1.59413	1.55309	1.58604	1.59525
3.95833	1.5198								1.55748	1.47836	1.55973	1.70053	1.56382	1.59444	1.55347	1.58633	1.59539
3.96111	1.51981								1.55762	1.4785	1.55974	1.70039	1.56391	1.5946	1.55365	1.58645	1.5954
3.96389	1.51977								1.55772	1.47852	1.55971	1.7001	1.56404	1.5948	1.55402	1.58671	1.59556
3.96667	1.51962								1.55776	1.47848	1.55966	1.69983	1.56407	1.59515	1.55462	1.58709	1.59584
3.96944	1.51959									1.47854	1.5597	1.69967	1.56423	1.59528	1.55502	1.58726	1.59588
3.97222	1.51944									1.47863	1.55964	1.69938	1.56432	1.59552	1.55536	1.58739	1.59589
3.975	1.5193									1.47857	1.55949	1.69907	1.56436	1.59573	1.55569	1.58762	1.59601
3.97778	1.51909									1.4788	1.55962	1.69903	1.56471	1.59589	1.55615	1.58785	1.59616
3.98056	1.51888									1.47906	1.55956	1.69886	1.56489	1.59621	1.55665	1.58821	1.59637
3.98333	1.5188									1.47925	1.55946	1.69864	1.5651	1.59633	1.55697	1.58839	1.59643
3.98611	1.51869									1.47933	1.55923	1.69828	1.5651	1.59648	1.55729	1.58856	1.59641
3.98889	1.51862									1.4794	1.55895	1.69796	1.5651	1.59672	1.55759	1.58875	1.59642
3.99167	1.51855									1.47962	1.5588	1.69769	1.56518	1.59703	1.55804	1.58908	1.59664
3.99444	1.51845									1.47968	1.55844	1.69729	1.56505	1.59713	1.55832	1.5892	1.5966
3.99722	1.51834									1.47984	1.55833	1.69704	1.56518	1.59722	1.5586	1.58928	1.5966
4	1.5183									1.47979	1.55816	1.69662	1.56508	1.59738	1.55883	1.58955	1.59654
4.00278	1.51821									1.47994	1.5582	1.69639	1.56517	1.59751	1.55919	1.58977	1.59651
4.00556	1.51808									1.47982	1.55804	1.69605	1.565	1.59781	1.55951	1.58998	1.59662
4.00833	1.51788									1.47982	1.55787	1.6957	1.56496	1.59804	1.55989	1.59019	1.59679
4.01111	1.51777									1.47973	1.55771	1.69524	1.56495	1.59811	1.56021	1.59024	1.59674
4.01389	1.51747									1.47973	1.5576	1.69486	1.565	1.59815	1.56055	1.59033	1.59678
4.01667	1.51719									1.4798	1.55757	1.69456	1.56509	1.59837	1.56098	1.59067	1.59702
4.01944	1.51694									1.47969	1.55735	1.6941	1.56501	1.59851	1.56128	1.59075	1.59705
4.02222	1.5167									1.47959	1.55718	1.69373	1.56497	1.59865	1.56151	1.59082	1.597
4.025	1.51655									1.47972	1.55703	1.6935	1.56502	1.59869	1.56175	1.59089	1.59703
4.02778	1.51643									1.47983	1.55689	1.69313	1.56509	1.59876	1.56207	1.59107	1.5971
4.03056	1.5163									1.47981	1.55657	1.69258	1.56493	1.59872	1.56225	1.59115	1.597
4.03333	1.51604									1.47988	1.5564	1.6923	1.56483	1.59882	1.56258	1.59139	1.59712
4.03611	1.51576									1.47991	1.55623	1.69197	1.56478	1.59883	1.56278	1.59148	1.59722
4.03889	1.51541									1.47988	1.55597	1.69138	1.56472	1.59895	1.56306	1.59165	1.59725
4.04167	1.5151									1.47975	1.55576	1.69086	1.56465	1.59904	1.5633	1.59182	1.59723
4.04444	1.51496									1.47972	1.55559	1.69041	1.5645	1.59923	1.56344	1.59193	1.59721
4.04722	1.5148									1.47959	1.55546	1.68999	1.56447	1.59914	1.56339	1.5919	1.59706
4.05	1.51475									1.47946	1.55535	1.68958	1.56437	1.59917	1.56357	1.59201	1.59707
4.05278	1.51447									1.47919	1.55519	1.68907	1.56429	1.59925	1.56367	1.59212	1.59705
4.05556	1.51427									1.47894	1.55511	1.68853	1.5642	1.59937	1.56394	1.59223	1.59695
4.05833	1.51384									1.47882	1.55507	1.68821	1.56423	1.59953	1.56424	1.59247	1.59695
4.06111	1.51352									1.47876	1.55515	1.68781	1.56436	1.5997	1.5645	1.59266	1.59697
4.06389	1.51323									1.47865	1.55517	1.68741	1.56433	1.59958	1.56454	1.59249	1.5968
4.06667	1.51298									1.47844	1.55499	1.68682	1.56414	1.59948	1.5646	1.59242	1.59665
4.06944	1.51265									1.47838	1.55487	1.68637	1.56412	1.59949	1.56473	1.59248	1.59659
4.07222	1.51239									1.47844	1.55475	1.68601	1.56412	1.59949	1.56499	1.59259	1.59654
4.075	1.51201									1.47827	1.55441	1.68552	1.56393	1.59938	1.56512	1.59261	1.5964
4.07778	1.51166									1.47803	1.55412	1.68489	1.56368	1.59945	1.56534	1.59275	1.59641
4.08056	1.51139									1.47785	1.55383	1.68427	1.5634	1.5995	1.56546	1.59293	1.59642
4.08333	1.5111									1.47788	1.55364	1.68397	1.56336	1.59949	1.56549	1.59296	1.59638
4.08611	1.51077									1.47785	1.55358	1.68371	1.5634	1.59946	1.56554	1.59291	1.59621
4.08889	1.51047									1.47778	1.55333	1.68333	1.56329	1.5995	1.56565	1.59288	1.59611
4.09167	1.51025									1.47763	1.55301	1.68277	1.56307	1.59948	1.56591	1.5929	1.59605
4.09444	1.50986									1.47754	1.55285	1.68235	1.56301	1.5994	1.56611	1.59289	1.5959
4.09722	1.50942									1.47741	1.55266	1.68191	1.5629	1.59938	1.56629	1.59294	1.59576
4.1	1.50894									1.47726	1.55242	1.68147	1.56281	1.59939	1.5664	1.59298	1.59563
4.10278	1.50865									1.47695	1.55207	1.68095	1.56252	1.59928	1.56645	1.59295	1.5955
4.10556	1.50837									1.47678	1.55184	1.68052	1.56247	1.59921	1.56646	1.59295	1.5954
4.10833	1.50783									1.47679	1.55177	1.68008	1.56246	1.59903	1.56649	1.59288	1.59519
4.11111	1.50744									1.47663	1.55169	1.67967	1.56238	1.59906	1.56654	1.59295	1.59512
4.11389	1.50705									1.4763	1.55144	1.67901	1.56218	1.59909	1.56664	1.59308	1.59516
4.11667	1.50676									1.47589	1.55126	1.67854	1.56195	1.59901	1.56672	1.59309	1.59506
4.11944	1.50642									1.47561	1.55113	1.67809	1.56187	1.59878	1.56661	1.59286	1.59475
4.12222	1.50591									1.47526	1.55111	1.67761	1.56169	1.5988	1.56673	1.59292	1.59468
4.125	1.50545									1.47483	1.55096	1.67708	1.56149	1.59879	1.5667	1.59291	1.59457
4.12778	1.50501									1.47455	1.55095	1.67663	1.56143	1.59869	1.56669	1.59285	1.59428
4.13056	1.50471									1.47426	1.55082	1.67604	1.56139	1.59874	1.56686	1.5928	1.59413
4.13333	1.50426									1.47412	1.55079	1.67551	1.56129	1.59865	1.56678	1.59272	1.59392
4.13611	1.50381									1.47384	1.55055	1.6748	1.56107	1.59858	1.56683	1.59267	1.59385
4.13889	1.50339									1.47364	1.55024	1.67414	1.56082	1.59845	1.56679	1.59256	1.59368
4.14167	1.50283									1.47341	1.54988	1.67357	1.56069	1.5983	1.56662	1.59236	1.59342
4.14444	1.50233									1.47345	1.54961	1.67313	1.56066	1.59813	1.56656	1.59221	1.59323
4.14722	1.50181									1.47342	1.5492	1.67257	1.56052	1.59797	1.56655	1.59208	1.5931
4.15	1.50136									1.47347	1.54895	1.67213	1.56041	1.59795	1.56666	1.59209	1.59284
4.15278	1.50093									1.47335	1.54859	1.67147	1.56021	1.59766	1.56652	1.59186	1.5924
4.15556	1.50039									1.4733	1.54823	1.67093	1.56006	1.59753	1.56665	1.59184	1.5922
4.15833	1.49997									1.47301	1.54779	1.67027	1.55986	1.59737	1.56665	1.59178	1.59194
4.16111	1.49939									1.47285	1.54755	1.66967	1.55976	1.59723	1.56666	1.59158	1.59164
4.16389	1.49895									1.47253	1.54726	1.66906	1.55944	1.59705	1.56661	1.59134	1.59134
4.16667	1.49833									1.47207	1.54688	1.66839	1.55911	1.59703	1.56673	1.59127	1.59114
4.16944	1.49774									1.47177	1.5467	1.66773	1.55896	1.597	1.56682	1.59118	1.59085
4.17222	1.49733									1.47144	1.54646	1.66702	1.55887	1.5969	1.5668	1.59107	1.59058
4.175	1.49682									1.47093	1.54609	1.66619	1.55855	1.59681	1.56672	1.59092	1.59031
4.17778	1.49634									1.47061	1.54587	1.66556	1.55837	1.59678	1.56666	1.59084	1.58997
4.18056	1.49583									1.47033	1.54572	1.66495	1.55831	1.59663	1.56658	1.59069	1.58969
4.18333	1.49537									1.46985	1.54532	1.66418	1.55797	1.59648	1.56662	1.59049	1.58949
4.18611	1.49485									1.46943	1.54496	1.66339	1.55767	1.59642	1.56663	1.59038	1.58935
4.18889	1.49449									1.46908	1.54473	1.66276	1.55741	1.59635	1.56666	1.59025	1.58908
4.19167	1.49395									1.46877	1.54444	1.6621	1.55719	1.59612	1.56666	1.59011	1.58867
4.19444	1.49349									1.4684	1.5441	1.66143	1.55695	1.59604	1.56677	1.59006	1.58841
4.19722	1.49296									1.46818	1.54387	1.66096	1.55687	1.59589	1.56672	1.58981	1.58801
4.2	1.49231									1.46796	1.54358	1.66034	1.55668	1.59571	1.56673	1.58963	1.5877
4.20278	1.49179									1.46742	1.54322	1.6595	1.55642	1.59568	1.56674	1.58957	1.58748
4.20556	1.49126									1.467	1.54296	1.65877	1.55618	1.5955	1.56664	1.58942	1.58718
4.20833	1.49072									1.46654	1.5427	1.65799	1.55586	1.59509	1.5664	1.58906	1.58664
4.21111	1.4903									1.46591	1.54232	1.65715	1.55546	1.59478	1.5662	1.58869	1.58622
4.21389	1.48979									1.46538	1.54205	1.65642	1.55519	1.59472	1.56625	1.58856	1.58602
4.21667	1.48922									1.46499	1.54187	1.65587	1.555	1.59452	1.56627	1.58835	1.58579
4.21944	1.48858									1.46449	1.54178	1.65518	1.55474	1.59438	1.56639	1.58825	1.58557
4.22222	1.48793									1.46394	1.54153	1.65447	1.55451	1.59412	1.56632	1.588	1.58519
4.225	1.48733									1.46325	1.54123	1.65358	1.55415	1.59372	1.56619	1.58768	1.58473
4.22778	1.48674									1.46266	1.54097	1.65277	1.55383	1.5935	1.56625	1.58751	1.58445
4.23056	1.48625									1.4621	1.54068	1.65191	1.55343	1.59326	1.56607	1.58732	1.58403
4.23333	1.48552									1.46146	1.54043	1.65093	1.55293	1.59289	1.56585	1.58711	1.58358
4.23611	1.48493									1.46095	1.54019	1.65002	1.55258	1.59249	1.56573	1.58681	1.58309
4.23889	1.48433									1.46056	1.53993	1.64918	1.55242	1.59224	1.56568	1.58662	1.58276
4.24167	1.48371
4.24444	1.48312
4.24722	1.48249
4.25	1.48199
4.25278	1.48157
4.25556	1.48099
4.25833	1.48045
4.26111	1.47991
4.26389	1.4793
4.26667	1.47864
4.26944	1.47808
4.27222	1.47739
4.275	1.47677
4.27778	1.47599
4.28056	1.4753
4.28333	1.47469
4.28611	1.47397
4.28889	1.47331
4.29167	1.47272
4.29444	1.47209
4.29722	1.47163
4.3	1.4709
4.30278	1.47015
4.30556	1.46946
4.30833	1.46891
4.31111	1.46827
4.31389	1.46756
4.31667	1.46685
4.31944	1.46632
4.32222	1.4657
4.325	1.46513
4.32778	1.46439
4.33056	1.46358
4.33333	1.46299
4.33611	1.46224
4.33889	1.46146
4.34167	1.46084
4.34444	1.46023
4.34722	1.45964
4.35	1.45909
4.35278	1.45847
4.35556	1.45778
4.35833	1.45717
4.36111	1.45643
4.36389	1.45568
4.36667	1.45492
4.36944	1.45427
4.37222	1.45364
4.375	1.45295
4.37778	1.45229
4.38056	1.45179
4.38333	1.45117
4.38611	1.45051
4.38889	1.44978
4.39167	1.44912
4.39444	1.44841
4.39722	1.44782
4.4	1.44719
4.40278	1.44647
4.40556	1.44558
4.40833	1.44478
4.41111	1.44428
4.41389	1.44361
4.41667	1.44285
4.41944	1.4423
4.42222	1.44174
4.425	1.44105
4.42778	1.44025
4.43056	1.4396
4.43333	1.4389
4.43611	1.43813
4.43889	1.43744
4.44167	1.43669
4.44444	1.43602
4.44722	1.43536
4.45	1.43474
4.45278	1.43409
4.45556	1.43342
4.45833	1.43264
4.46111	1.4318
4.46389	1.43111
4.46667	1.43053
4.46944	1.43006
4.47222	1.42939
4.475	1.42867
4.47778	1.42794
4.48056	1.42721
4.48333	1.42652
4.48611	1.42577
4.48889	1.42511
4.49167	1.42456
4.49444	1.42387
4.49722	1.42314
4.5
4.50278
4.50556
4.50833
4.51111
4.51389
4.51667
4.51944
4.52222
4.525
4.52778
4.53056
4.53333
4.53611
4.53889
4.54167
4.54444
4.54722
4.55
4.55278
4.55556
4.55833
4.56111
4.56389
4.56667
4.56944
4.57222
4.575
4.57778
4.58056
4.58333
4.58611
4.58889
4.59167
4.59444
4.59722
4.6
4.60278
4.60556
4.60833
4.61111
4.61389
4.61667
4.61944
4.62222
4.625
4.62778
4.63056
4.63333
4.63611
4.63889
4.64167
4.64444
4.64722
4.65
4.65278
4.65556
4.65833
4.66111
4.66389
4.66667
4.66944
4.67222
4.675
4.67778
4.68056
4.68333
4.68611
4.68889
4.69167
4.69444
4.69722
4.7
4.70278
4.70556
4.70833
4.71111
4.71389
4.71667
4.71944
4.72222
4.725
4.72778
4.73056
4.73333
4.73611
4.73889
4.74167
4.74444
4.74722
4.75
4.75278
4.75556
4.75833
4.76111
4.76389
4.76667
4.76944
4.77222
4.775
4.77778
4.78056
4.78333
4.78611
4.78889
4.79167
4.79444
4.79722
4.8
4.80278
4.80556
4.80833
4.81111
4.81389
4.81667
4.81944
4.82222
4.825
4.82778
4.83056
4.83333
4.83611
4.83889
4.84167
4.84444
4.84722
4.85
4.85278
4.85556
4.85833
4.86111
4.86389
4.86667
4.86944
4.87222
4.875
4.87778
4.88056
4.88333
4.88611
4.88889
4.89167
4.89444
4.89722
4.9
4.90278
4.90556
4.90833
4.91111
4.91389
4.91667
4.91944
4.92222
4.925
4.92778
4.93056
4.93333
4.93611
4.93889
4.94167
4.94444
4.94722
4.95
4.95278
4.95556
4.95833
4.96111
4.96389
4.96667
4.96944
4.97222
4.975
4.97778
4.98056
4.98333
4.98611
4.98889
4.99167
4.99444
4.99722
5
5.00278
5.00556
5.00833
5.01111
5.01389
5.01667
5.01944
5.02222
5.025
5.02778
5.03056
5.03333
5.03611
5.03889
5.04167
5.04444
5.04722
5.05
5.05278
5.05556
5.05833
5.06111
5.06389
5.06667
5.06944
5.07222
5.075
5.07778
5.08056
5.08333
5.08611
5.08889
5.09167
5.09444
5.09722
5.1
5.10278
5.10556
5.10833
5.11111
5.11389
5.11667
5.11944
5.12222
5.125
5.12778
5.13056
5.13333
5.13611
5.13889
5.14167
5.14444
5.14722
5.15
5.15278
5.15556
5.15833
5.16111
5.16389
5.16667
5.16944
5.17222
5.175
5.17778
5.18056
5.18333
5.18611
5.18889
5.19167
5.19444
5.19722
5.2
5.20278
5.20556
5.20833
5.21111
5.21389
5.21667
5.21944
5.22222
5.225
5.22778
5.23056
5.23333
5.23611
5.23889
5.24167
5.24444
5.24722
5.25
5.25278
5.25556
5.25833
5.26111
5.26389
5.26667
5.26944
5.27222
5.275
5.27778
5.28056
5.28333
5.28611
5.28889
5.29167
5.29444
5.29722
5.3
5.30278
5.30556
5.30833
5.31111
5.31389
5.31667
5.31944
5.32222
5.325
5.32778
5.33056
5.33333
5.33611
5.33889
5.34167
5.34444
5.34722
5.35
5.35278
5.35556
5.35833
5.36111
5.36389
5.36667
5.36944
5.37222
5.375
5.37778
5.38056
5.38333
5.38611
5.38889
5.39167
5.39444
5.39722
5.4
5.40278
5.40556
5.40833
5.41111
5.41389
5.41667
5.41944
5.42222
5.425
5.42778
5.43056
5.43333
5.43611
5.43889
5.44167
5.44444
5.44722
5.45
5.45278
5.45556
5.45833
5.46111
5.46389
5.46667
5.46944
5.47222
5.475
5.47778
5.48056
5.48333
5.48611
5.48889
5.49167
5.49444
5.49722
5.5
5.50278
5.50556
5.50833
5.51111
5.51389
5.51667
5.51944
5.52222
5.525
5.52778
5.53056
5.53333
5.53611
5.53889
5.54167
5.54444
5.54722
5.55
5.55278
5.55556
5.55833
5.56111
5.56389
5.56667
5.56944
5.57222
5.575
5.57778
5.58056
5.58333
5.58611
5.58889
5.59167
5.59444
5.59722
5.6
5.60278
5.60556
5.60833
5.61111
5.61389
5.61667
5.61944
5.62222
5.625
5.62778
5.63056
5.63333
5.63611
5.63889
5.64167
5.64444
5.64722
5.65
5.65278
5.65556
5.65833
5.66111
5.66389
5.66667
5.66944
5.67222
5.675
5.67778
5.68056
5.68333
5.68611
5.68889
5.69167
5.69444
5.69722
5.7
5.70278
5.70556
5.70833
5.71111
5.71389
5.71667
5.71944
5.72222
5.725
5.72778
5.73056
5.73333
5.73611
5.73889
5.74167
5.74444
5.74722
5.75
5.75278
5.75556
5.75833
5.76111
5.76389
5.76667
5.76944
5.77222
5.775
5.77778
5.78056
5.78333
5.78611
5.78889
5.79167
5.79444
5.79722
5.8
5.80278
5.80556
5.80833
5.81111
5.81389
5.81667
5.81944
5.82222
5.825
5.82778
5.83056
5.83333
5.83611
5.83889
5.84167
5.84444
5.84722
5.85
5.85278
5.85556
5.85833
5.86111
5.86389
5.86667
5.86944
5.87222
5.875
5.87778
5.88056
5.88333
5.88611
5.88889
5.89167
5.89444
5.89722
5.9
5.90278
5.90556
5.90833
5.91111
5.91389
5.91667
5.91944
5.92222
5.925
5.92778
5.93056
5.93333
5.93611
5.93889
5.94167
5.94444
5.94722
5.95
5.95278
5.95556
5.95833
5.96111
5.96389
5.96667
5.96944
5.97222
5.975
5.97778
5.98056
5.98333
5.98611
5.98889
5.99167
5.99444
5.99722
6
6.00278
6.00556
6.00833
6.01111
6.01389
6.01667
6.01944
6.02222
6.025
6.02778
6.03056
6.03333
6.03611
6.03889
6.04167
6.04444
6.04722
6.05
6.05278
6.05556
6.05833
6.06111
6.06389
6.06667
6.06944
6.07222
6.075
6.07778
6.08056
6.08333
6.08611
6.08889
6.09167
6.09444
6.09722
6.1
6.10278
6.10556
6.10833
6.11111
6.11389
6.11667
6.11944
6.12222
6.125
6.12778
6.13056
6.13333
6.13611
6.13889
6.14167
6.14444
6.14722
6.15
6.15278
6.15556
6.15833
6.16111
6.16389
6.16667
6.16944
6.17222
6.175
6.17778
6.18056
6.18333
6.18611
6.18889
6.19167
6.19444
6.19722
6.2
6.20278
6.20556
6.20833
6.21111
6.21389
6.21667
6.21944
6.22222
6.225
6.22778
6.23056
6.23333
6.23611
6.23889
6.24167
6.24444
6.24722
6.25
6.25278
6.25556
6.25833
6.26111
6.26389
6.26667
6.26944
6.27222
6.275
6.27778
6.28056
6.28333
6.28611
6.28889
6.29167
6.29444
6.29722
6.3
6.30278
6.30556
6.30833
6.31111
6.31389
6.31667
6.31944
6.32222
6.325
6.32778
6.33056
6.33333
6.33611
6.33889
6.34167
6.34444
6.34722
6.35
6.35278
6.35556
6.35833
6.36111
6.36389
6.36667
6.36944
6.37222
6.375
6.37778
6.38056
6.38333
6.38611
6.38889
6.39167
6.39444
6.39722
6.4
6.40278
6.40556
6.40833
6.41111
6.41389
6.41667
6.41944
6.42222
6.425
6.42778
6.43056
6.43333
6.43611
6.43889
6.44167
6.44444
6.44722
6.45
6.45278
6.45556
6.45833
6.46111
[truncated: 145 more rows]

## Sheet: Figure 4A
Strain	Growth normalized heat generation (mW/OD600)
glnL+	4.5502	4.69622	4.46402
wild-type	5.17597	4.98677	5.62625	6.50211
Statistical Analysis
Number of families	1
Number of comparisons per family	3
Alpha	0.05
Dunnett's multiple comparisons test	Mean Diff.	95.00% CI of diff.	Below threshold?	Summary	Adjusted P Value	D-?
wild-type vs. glnL+	1.003	0.04761 to 1.958	Yes	*	0.04	B	glnL+
Test details	Mean 1	Mean 2	Mean Diff.	SE of diff.	n1	n2	q	DF
wild-type vs. glnL+	5.573	4.57	1.003	0.3372	4	3	2.974	9

## Sheet: Figure 4B
	OD600
Time (h)	glnL overexpression			wild-type
1	0.00385	0.004375	0.00455	0.006475	0.006825	0.0063
1.5	0.009275	0.010675	0.00945	0.01575	0.0168	0.015575
2	0.023975	0.02415	0.037975	0.035525	0.0413	0.049175
2.5	0.04725	0.037275	0.037275	0.125125	0.114625	0.10465	Average calculated by sum(all replicates)/(number of replicates) for each timepoint
3	0.123025	0.056875	0.0756	0.16905	0.164675	0.1701	standard deviation calculated by taking the square root of the quantity of sum of the individual replicates' datapoint distance from the sample mean divided by the number of replicates
3.5	0.12005	0.080675	0.09835	0.299075	0.293825	0.280875
4	0.226625	0.187075	0.185325	0.359625	0.34825	0.342825
4.5	0.2569	0.266175	0.230475	0.404775	0.4088	0.410025
5	0.3444	0.3423	0.2919	0.427175	0.406175	0.43715
5.5	0.356825	0.3402	0.35385	0.417725	0.3899	0.380275
6	0.3892	0.39235	0.456575	0.4235	0.370125	0.413875
6.5	0.394625	0.477925	0.375025	0.45045	0.422275	0.4592
7	0.527975	0.34055	0.3199	0.344225	0.369775	0.3703
7.5	0.52465	0.45045	0.43925	0.4396	0.4298	0.4193
8	0.493675	0.427175	0.4095	0.41965	0.387275	0.3864
Significance by Welch's T Test between glnL+ and wild-type
Time (h)	p-value	* value
1	0.0014	***
1.5	0.0005	***
2	0.0962	*
2.5	0.0013	***
3	0.0512	*
3.5	0.0008	***
4	0.0038	***
4.5	0.004	***
5	0.0148	**
5.5	0.0385	**
6	0.7299
6.5	0.4736
7	0.6534
7.5	0.2557
8	0.2094

## Sheet: Figure 4C
	Intracellular [ATP] (M)
Time (h)	glnL overexpression			wild-type
2	BLD	BLD	BLD	BLD	BLD	BLD
2.5	0.0102317	0.0122717	0.0129131	0.00533333	0.00498448	0.00408881
3	0.00442409	0.00753578	0.0133849	0.00926986	0.0142603	0.0109675
3.5	0.00834697	0.00991926	0.0102852	0.00994454	0.00997983	0.00737432
4	0.00514151	0.00594845	0.00497255	0.00579861	0.00763469	0.0073986	Average calculated by sum(all replicates)/(number of replicates) for each timepoint
4.5	0.00379107	0.00387956	0.00655522	0.00617853	0.00759014	0.00784101	standard deviation calculated by taking the square root of the quantity of sum of the individual replicates' datapoint distance from the sample mean divided by the number of replicates
5	0.00486765	0.00349132	0.00399055	0.0061492	0.00746866	0.0062912
5.5	0.00470406	0.00351908	0.00329787	0.00629337	0.00778583	0.00723767
6	0.00310855	0.00200375	0.00165643	0.00406724	0.00411705	0.00428161
6.5	0.00402093	0.00272494	0.00344824	0.00297701	0.00322726	0.00289119
7	0.00183399	0.00406265	0.00272573	0.00281503	0.00280118	0.00260731
7.5	0.00156683	0.0020302	0.00186265	0.00186196	0.00165737	0.00190012
8	0.00167795	0.00215564	0.00201342	0.00196556	0.0018557	0.00207828
Significance by Welch's T Test between glnL+ and wild-type
Time (h)	p-value	* value
2.5	0.0054	***
3	0.3822
3.5	0.713
4	0.0918	*
4.5	0.0948	*
5	0.0123	**
5.5	0.0061	***
6	0.0466	**
6.5	0.4342
7	0.8567
7.5	0.9363
8	0.918

[truncated: 13 more sheets: Figures 4D and S12, Figure 5B, Table S1, Table S2, Table S3, Table S4, Figure S1, Figure S2, Figure S3, Figure S4, Figures S6 and S9ABC, Figure S7, Figures S8, S10ABCDEF, and S11]
