# Supplementary material for: Microbial thermogenesis is dependent on ATP concentrations and the protein kinases ArcB, GlnL, and YccC
Source: PLoS Biol. 2023 Oct 20;21(10):e3002180. doi: 10.1371/journal.pbio.3002180 (PMC10619766; doi:10.1371/journal.pbio.3002180)
Supplement: S1 Table — The raw values of the fold heat generation change over the wild-type value are shown in the attached Excel file. The range of the data is from 0.71 to 1.31. Gene knockouts are arranged in decreasing order of fold change and grouped by protein function. Genes in the “Other” category do not fall into another protein category or are not annotated with a function. The data table can be found in S1 Data. (XLSX) [file pbio.3002180.s004.xlsx]

## Sheet: S1 Table
	Central Metabolism			Two Component Signaling			Transcription Factors									Other
	ΔaceA	1.20151		ΔglnL	1.32414		ΔarcA	1.24521	ΔrcsA	1.09265	ΔhupA	1.00428	ΔyncC	0.929808		ΔyccC	1.29566	ΔpflC	1.03342	ΔJW2711	1.24892
	ΔtktB	1.1971		ΔarcB	1.24971		ΔbglJ	1.23284	ΔiclR	1.09265	Δcbl	1.00362	Δfnr	0.929456		Δppc	1.24445	ΔtreA	1.03229	ΔJW2540	1.23478
	ΔgltA	1.18044		ΔarcA	1.24521		ΔfrlR	1.23074	ΔpuuR	1.09219	ΔflhD	1.00285	ΔtyrR	0.927777		ΔhofQ	1.19516	ΔchbR	1.03215	ΔJW2616	1.16744
	ΔtalA	1.17755		ΔkdpE	1.22997		ΔasnC	1.2306	ΔyhjB	1.092	ΔqseB	1.00269	ΔlldR	0.909227		ΔydcL	1.19444	ΔihfB	1.03162	ΔJW3133	1.14525
	ΔfumB	1.13467		ΔyfhA	1.22137		ΔkdpE	1.22997	ΔhyfR	1.08969	ΔgntR	1.00246	ΔrcsB	0.902298		ΔfsaB	1.18562	ΔyfdV	1.0291	ΔJW0299	1.14037
	ΔtktA	1.13329		ΔcreC	1.21446		ΔulaR	1.22326	ΔyfeT	1.08764	ΔmprA	1.00198	ΔydhB	0.900444		ΔypjB	1.18491	ΔcusA	1.01838	ΔJW2630	1.13385
	ΔmaeB	1.11419		ΔbarA	1.17911		ΔyfhA	1.22137	ΔyjjQ	1.08179	Δfur	1.00164	ΔcueR	0.899586		ΔcusB	1.18006	ΔrelB	1.01736	ΔJW1885	1.09399
	ΔtpiA	1.10944		ΔbaeR	1.17007		ΔoxyR	1.21781	ΔyciT	1.08127	ΔhipB	1.00144	ΔhdfR	0.89901		ΔcoaE	1.17176	ΔyfcT	1.01657	ΔJW3017	1.07284
	Δpgi	1.08585		ΔrstA	1.16848		ΔdhaR	1.21622	ΔdgoR	1.07978	ΔhupB	1.00121	ΔyiaJ	0.87175		ΔpepA	1.16976	ΔthrA	1.0146	ΔJW2622	1.07002
	ΔrpiB	1.06803		ΔphoB	1.1668		ΔbetI	1.21468	ΔmodE	1.07885	ΔargP	1.0012	ΔuxuR	0.866732		ΔmetL	1.1687	ΔpoxB	1.00994	ΔJW0978	1.06614
	ΔrpiR	1.02709		ΔzraS	1.16634		ΔascG	1.20327	ΔtrpR	1.07788	ΔleuO	0.998198	ΔfadR	0.85461		ΔpflD	1.16634	ΔfrdD	1.00684	ΔJW2606	1.05747
	ΔaceB	1.01602		ΔdcuR	1.16481		ΔargR	1.19573	ΔdeoR	1.07775	ΔmetJ	0.997977	ΔykgD	0.852265		ΔygjN	1.16119	ΔybjK	1.0049	ΔJW2881	1.05539
	ΔpfkA	1.01209		ΔdcuS	1.1605		ΔappY	1.19463	ΔcpxR	1.07764	ΔybiH	0.997633	ΔuidR	0.841084		ΔyoeB	1.15986	ΔfecR	1.00211	ΔJW0682	1.04147
	ΔaceE	0.998602		ΔypdB	1.16045		ΔydcN	1.17679	ΔfucR	1.07708	ΔcadC	0.997514	ΔtorR	0.837383		ΔlldD	1.15807	ΔgspA	1.00011	ΔJW2534	1.03486
	Δpck	0.996648		ΔyedW	1.14823		ΔcysB	1.1724	ΔcitB	1.07367	ΔsrlR	0.99661	ΔycfQ	0.831452		ΔygbL	1.15709	Δrsd	0.999758	ΔJW2632	1.02147
	Δmdh	0.976233		ΔbasR	1.13757		ΔyqhC	1.17235	ΔygjM	1.07249	Δfis	0.995611	ΔyehT	0.821492		ΔglgC	1.156	ΔfrdA	0.999584	ΔJW0301	1.01671
	Δlpd	0.952907		ΔcitA	1.13391		ΔnhaR	1.17161	ΔgadX	1.07066	ΔzntR	0.995435				ΔglcB	1.15571	ΔmipA	0.996626	ΔJW2678	1.00531
	Δfbp	0.950504		ΔtorS	1.12679		ΔbaeR	1.17007	ΔnikR	1.06915	ΔcsgD	0.99378				ΔyfdF	1.14735	ΔyegI	0.99505	ΔJW0559	0.986289
	ΔgpmI	0.77712		ΔcreB	1.11382		ΔrstA	1.16848	ΔybaO	1.06843	ΔtdcR	0.993506				ΔyhaK	1.14609	ΔrhaR	0.992988	ΔJW1952	0.98265
				ΔphoP	1.11048		ΔphoB	1.1668	ΔlacI	1.06721	ΔuvrY	0.993415				ΔglnB	1.14523	ΔcydB	0.992953	ΔJW3016	0.933736
				ΔcusR	1.09948		ΔrtcR	1.16641	ΔdsdC	1.06713	ΔompR	0.993119				ΔlysC	1.13395	ΔldhA	0.98848	ΔJW3131	0.910849
				ΔyhjB	1.092		ΔgalR	1.16626	ΔyeiL	1.06527	ΔxapR	0.991829				ΔytjC	1.13289	ΔargB	0.986072	ΔJW2348	0.87752
				ΔrcsC	1.08501		ΔprpR	1.16545	ΔnorR	1.06387	ΔycjZ	0.98889				ΔaraC	1.1316	Δaer	0.971543
				ΔcpxR	1.07764		ΔdcuR	1.16481	ΔfabR	1.06314	ΔaaeR	0.98654				Δrob	1.13059	ΔglnD	0.966198
				ΔbasS	1.07729		ΔputA	1.16322	ΔlrhA	1.06285	ΔfhlA	0.985509				Δtsx	1.12967	ΔykfA	0.965953
				ΔcitB	1.07367		ΔsoxR	1.1632	ΔygiP	1.06052	ΔmelR	0.984509				ΔybaD	1.1241	ΔfecI	0.957531
				ΔyedV	1.0718		ΔmraZ	1.16278	ΔbolA	1.06032	Δcrp	0.984078				ΔrpoZ	1.12406	ΔypdI	0.95699
				ΔuhpB	1.06224		ΔypdB	1.16045	ΔmhpR	1.05914	ΔrelE	0.983201				Δdld	1.12062	Δtap	0.950515
				ΔphoR	1.06171		ΔdinJ	1.15908	ΔilvY	1.05797	Δrnt	0.982501				ΔpstB	1.11922	ΔyehB	0.949839
				ΔqseC	1.05898		ΔyeaM	1.15123	ΔcdaR	1.05728	Δrpe	0.982074				ΔthrB	1.11922	Δpgm	0.943916
				ΔglnG	1.05701		ΔdgsA	1.15069	ΔglnG	1.05701	ΔcsiR	0.978896				ΔyihE	1.1158	ΔyhfW	0.940748
				ΔnarP	1.05363		ΔyedW	1.14823	ΔtdcA	1.0564	ΔfliZ	0.978353				ΔackA	1.11445	Δppk	0.926593
				ΔcheB	1.03982		ΔpaaX	1.14812	ΔnarP	1.05363	ΔpdhR	0.978058				Δdps	1.10495	ΔyhiI	0.885689
				ΔrssB	1.03811		ΔagaR	1.1476	ΔyagI	1.05277	ΔmetR	0.978025				ΔglgS	1.10457	ΔfrdB	0.880042
				ΔuhpA	1.03676		ΔexuR	1.14699	ΔyihW	1.04915	ΔgcvA	0.975457				ΔhelD	1.10346	ΔchpA	0.873214
				ΔnarX	1.03256		ΔrpoN	1.14136	ΔyjiE	1.04403	ΔkdgR	0.974851				ΔcspA	1.10075	ΔhrpA	0.846512
				ΔnarQ	1.02842		ΔydeO	1.13934	ΔacrR	1.04341	ΔyohL	0.973462				ΔfimG	1.1006	ΔcpsB	0.835825
				ΔzraR	1.02242		ΔbasR	1.13757	ΔydfH	1.04222	ΔmlrA	0.971643				ΔrbsB	1.09609
				ΔcpxA	1.01909		ΔykgK	1.13532	ΔuhpA	1.03676	ΔglcC	0.970544				Δglk	1.09436
				ΔevgA	1.01694		ΔebgR	1.13397	ΔyhaJ	1.03591	ΔidnR	0.968724				ΔproB	1.09419
				ΔphoQ	1.01626		ΔfrmR	1.13336	ΔcytR	1.0351	ΔnarL	0.965971				ΔdeoB	1.09154
				ΔatoC	1.01366		ΔsoxS	1.13073	ΔlysR	1.03418	ΔyfeC	0.964985				ΔaidB	1.08519
				ΔcusS	1.00939		ΔyqjI	1.12987	ΔmngR	1.03414	ΔydcQ	0.964819				ΔfrdC	1.08471
				ΔkdpD	1.00428		ΔyidZ	1.12778	ΔalpA	1.03326	ΔnadR	0.962591				ΔnanR	1.0847
				ΔcheY	1.00417		Δada	1.12558	ΔgadW	1.03275	ΔslyA	0.961288				ΔihfA	1.08396
				ΔqseB	1.00269		ΔpurR	1.12223	ΔydhM	1.0296	Δhns	0.959377				ΔyqaD	1.08126
				ΔuvrY	0.993415		ΔflhC	1.12105	ΔenvR	1.02876	ΔmalT	0.95531				ΔoppA	1.07896
				ΔompR	0.993119		ΔmalI	1.12005	ΔmarA	1.0262	ΔycdC	0.954802				ΔmoaA	1.07522
				ΔypdA	0.982141		Δnac	1.11811	ΔnagC	1.02607	ΔfeaR	0.952604				ΔyahL	1.06923
				ΔyfhK	0.978594		ΔgutM	1.11568	ΔzraR	1.02242	ΔtreR	0.949138				ΔwcaA	1.0632
				ΔyehU	0.972069		ΔhcaR	1.11407	ΔarsR	1.01726	ΔmntR	0.948453				Δhha	1.06289
				ΔevgS	0.967901		ΔcreB	1.11382	ΔevgA	1.01694	ΔcaiF	0.947766				ΔyfjV	1.05273
				ΔnarL	0.965971		ΔphoP	1.11048	ΔatoC	1.01366	ΔallR	0.947616				ΔrenD	1.0482
				ΔrstB	0.941721		ΔrhaS	1.10707	ΔenvY	1.01221	ΔygiV	0.945483				ΔhipA	1.04775
				ΔatoS	0.910445		ΔrbsR	1.10549	ΔfruR	1.01211	ΔsgrR	0.943692				ΔspeE	1.04262
				ΔrcsB	0.902298		ΔadiY	1.10359	ΔycjW	1.01194	ΔstpA	0.939939				ΔfhuA	1.0425
				ΔbaeS	0.854552		ΔyebK	1.10303	Δzur	1.01043	ΔybbS	0.93739				ΔyfiN	1.04228
				ΔcheA	0.843118		ΔcynR	1.10177	ΔiscR	1.0097	ΔalaS	0.936898				ΔyafQ	1.04119
				ΔtorR	0.837383		ΔcusR	1.09948	ΔgadE	1.00539	ΔmarR	0.933038				ΔflgM	1.03855
				ΔenvZ	0.836953		Δlrp	1.09901	ΔpspF	1.00514	ΔycgE	0.93195				Δwzc	1.0359
				ΔyehT	0.821492		ΔgalS	1.09741	ΔxylR	1.00494	ΔsdiA	0.930554				ΔrseA	1.03446
